# Supplementary material for: A genome-based survey of invasive pneumococci in Norway over four decades reveals lineage-specific responses to vaccination
Source: Genome Med. 2024 Oct 25;16:123. doi: 10.1186/s13073-024-01396-3 (PMC11515192; doi:10.1186/s13073-024-01396-3)
Supplement: Supplementary file 2 — Additional file 2. Strain metadata. [file 13073_2024_1396_MOESM2_ESM.xlsx]

## Sheet: Norway_data
GPS_name	software_mlst	ST	aroE	gdh	gki	recP	spi	xpt	ddl	GPSC	software_serotype	serotype	dataset	Country	Submitting_Institution	Month_collection	Year_of_collection_YYYY	Age_in_years	Source	Penicillin_MIC
GPS_NO_NIPH_1	202209111732-v3.2.0	9	1	5	4	5	5	1	8	18	seroba-v1.0.1	14	Norway_historic	Norway	Norwegian Institute of Public Health	NA	2003	72	NA	0.016
GPS_NO_NIPH_10	202209111732-v3.2.0	355	1	8	4	2	6	4	6	7	seroba-v1.0.1	23F	Norway_historic	Norway	Norwegian Institute of Public Health	7	1998	78	NA	0.012
GPS_NO_NIPH_100	202209111732-v3.2.0	9	1	5	4	5	5	1	8	18	seroba-v1.0.1	14	Norway_historic	Norway	Norwegian Institute of Public Health	9	2000	74	NA	0.016
GPS_NO_NIPH_1000	202209111732-v3.2.0	473	7	25	4	4	15	20	28	13	seroba-v1.0.1	10A	Norway_routine	Norway	Norwegian Institute of Public Health	3	2022	85	BLOOD	0.032
GPS_NO_NIPH_1001	202209111732-v3.2.0	180	7	15	2	10	6	1	22	12	seroba-v1.0.1	3	Norway_routine	Norway	Norwegian Institute of Public Health	3	2022	62	BLOOD	0.032
GPS_NO_NIPH_1002	202209111732-v3.2.0	433	1	1	4	1	18	58	17	19	seroba-v1.0.1	22F	Norway_routine	Norway	Norwegian Institute of Public Health	3	2022	89	BLOOD	0.032
GPS_NO_NIPH_1003	202209111732-v3.2.0	654	18	2	22	16	9	23	14	119	seroba-v1.0.1	19F	Norway_routine	Norway	Norwegian Institute of Public Health	3	2022	94	BLOOD	0.032
GPS_NO_NIPH_1004	202209111732-v3.2.0	180	7	15	2	10	6	1	22	12	seroba-v1.0.1	3	Norway_routine	Norway	Norwegian Institute of Public Health	3	2022	69	BLOOD	0.032
GPS_NO_NIPH_1005	202209111732-v3.2.0	433	1	1	4	1	18	58	17	19	seroba-v1.0.1	22F	Norway_routine	Norway	Norwegian Institute of Public Health	3	2022	2	BLOOD	0.032
GPS_NO_NIPH_1006	202209111732-v3.2.0	53	2	5	1	11	16	3	14	3	seroba-v1.0.1	8	Norway_routine	Norway	Norwegian Institute of Public Health	4	2022	14	BLOOD	0.032
GPS_NO_NIPH_1007	202209111732-v3.2.0	446	5	7	4	19	10	40	27	36	seroba-v1.0.1	35F	Norway_routine	Norway	Norwegian Institute of Public Health	4	2022	82	BLOOD	0.032
GPS_NO_NIPH_1008	202209111732-v3.2.0	392	7	5	1	1	6	31	14	49	seroba-v1.0.1	17F	Norway_routine	Norway	Norwegian Institute of Public Health	4	2022	74	BLOOD	0.032
GPS_NO_NIPH_1009	202209111732-v3.2.0	100	5	12	29	12	9	39	18	3	seroba-v1.0.1	33F	Norway_routine	Norway	Norwegian Institute of Public Health	4	2022	90	BLOOD	0.032
GPS_NO_NIPH_101	202209111732-v3.2.0	e74b704b258eab7d063ceb2ed9c9dea694403053	1	5	7	12	10	14	1	29	seroba-v1.0.1	06A	Norway_historic	Norway	Norwegian Institute of Public Health	NA	2004	67	NA	0.064
GPS_NO_NIPH_1010	202209111732-v3.2.0	433	1	1	4	1	18	58	17	19	seroba-v1.0.1	22F	Norway_routine	Norway	Norwegian Institute of Public Health	4	2022	63	BLOOD	0.032
GPS_NO_NIPH_1011	202209111732-v3.2.0	180	7	15	2	10	6	1	22	12	seroba-v1.0.1	3	Norway_routine	Norway	Norwegian Institute of Public Health	4	2022	73	BLOOD	0.032
GPS_NO_NIPH_1012	202209111732-v3.2.0	180	7	15	2	10	6	1	22	12	seroba-v1.0.1	3	Norway_routine	Norway	Norwegian Institute of Public Health	4	2022	65	BLOOD	0.032
GPS_NO_NIPH_1013	202209111732-v3.2.0	66	2	8	2	4	6	1	1	16	seroba-v1.0.1	09N	Norway_routine	Norway	Norwegian Institute of Public Health	4	2022	34	BLOOD	0.032
GPS_NO_NIPH_1014	202209111732-v3.2.0	433	1	1	4	1	18	58	17	19	seroba-v1.0.1	22F	Norway_routine	Norway	Norwegian Institute of Public Health	4	2022	80	BLOOD	0.032
GPS_NO_NIPH_1015	202209111732-v3.2.0	433	1	1	4	1	18	58	17	19	seroba-v1.0.1	22F	Norway_routine	Norway	Norwegian Institute of Public Health	4	2022	56	BLOOD	0.032
GPS_NO_NIPH_1016	202209111732-v3.2.0	53	2	5	1	11	16	3	14	3	seroba-v1.0.1	8	Norway_routine	Norway	Norwegian Institute of Public Health	4	2022	15	BLOOD	0.016
GPS_NO_NIPH_1017	202209111732-v3.2.0	180	7	15	2	10	6	1	22	12	seroba-v1.0.1	3	Norway_routine	Norway	Norwegian Institute of Public Health	4	2022	47	BLOOD	0.016
GPS_NO_NIPH_1018	202209111732-v3.2.0	17450	1	5	802	9	6	4	6	7	seroba-v1.0.1	23A	Norway_routine	Norway	Norwegian Institute of Public Health	4	2022	63	BLOOD	0.032
GPS_NO_NIPH_1019	202209111732-v3.2.0	17450	1	5	802	9	6	4	6	7	seroba-v1.0.1	23A	Norway_routine	Norway	Norwegian Institute of Public Health	4	2022	63	CEREBROSPNAL FLUID	0.032
GPS_NO_NIPH_102	202209111732-v3.2.0	36	1	8	4	1	1	4	6	7	seroba-v1.0.1	23F	Norway_historic	Norway	Norwegian Institute of Public Health	10	1997	1	NA	0.064
GPS_NO_NIPH_1020	202209111732-v3.2.0	13325	2	5	1	11	16	3	858	3	seroba-v1.0.1	8	Norway_routine	Norway	Norwegian Institute of Public Health	4	2022	36	BLOOD	0.016
GPS_NO_NIPH_1021	202209111732-v3.2.0	53	2	5	1	11	16	3	14	3	seroba-v1.0.1	8	Norway_routine	Norway	Norwegian Institute of Public Health	4	2022	69	BLOOD	0.032
GPS_NO_NIPH_1022	202209111732-v3.2.0	12997	2	5	2	10	6	1	1	16	seroba-v1.0.1	09N	Norway_routine	Norway	Norwegian Institute of Public Health	4	2022	66	BLOOD	0.032
GPS_NO_NIPH_1023	202209111732-v3.2.0	1009	1	5	6	1	17	16	11	722	seroba-v1.0.1	11B	Norway_routine	Norway	Norwegian Institute of Public Health	4	2022	79	BLOOD	0.032
GPS_NO_NIPH_1024	202209111732-v3.2.0	53	2	5	1	11	16	3	14	3	seroba-v1.0.1	8	Norway_routine	Norway	Norwegian Institute of Public Health	4	2022	68	BLOOD	0.032
GPS_NO_NIPH_1025	202209111732-v3.2.0	2220	10	13	14	4	17	4	14	4	seroba-v1.0.1	15B	Norway_routine	Norway	Norwegian Institute of Public Health	4	2022	53	BLOOD	0.032
GPS_NO_NIPH_1026	202209111732-v3.2.0	53	2	5	1	11	16	3	14	3	seroba-v1.0.1	8	Norway_routine	Norway	Norwegian Institute of Public Health	4	2022	15	BLOOD	0.016
GPS_NO_NIPH_1027	202209111732-v3.2.0	53	2	5	1	11	16	3	14	3	seroba-v1.0.1	8	Norway_routine	Norway	Norwegian Institute of Public Health	4	2022	91	BLOOD	0.016
GPS_NO_NIPH_1028	202209111732-v3.2.0	433	1	1	4	1	18	58	17	19	seroba-v1.0.1	22F	Norway_routine	Norway	Norwegian Institute of Public Health	4	2022	63	BLOOD	0.032
GPS_NO_NIPH_1029	202209111732-v3.2.0	156	7	11	10	1	6	8	1	6	seroba-v1.0.1	11A	Norway_routine	Norway	Norwegian Institute of Public Health	4	2022	1	NA	2
GPS_NO_NIPH_103	202209111732-v3.2.0	162	7	11	10	1	6	8	14	6	seroba-v1.0.1	09V	Norway_historic	Norway	Norwegian Institute of Public Health	NA	2004	2	NA	0.016
GPS_NO_NIPH_1030	202209111732-v3.2.0	138	7	5	8	5	10	6	14	24	seroba-v1.0.1	06B	Norway_routine	Norway	Norwegian Institute of Public Health	4	2022	69	BLOOD	0.032
GPS_NO_NIPH_1031	202209111732-v3.2.0	12997	2	5	2	10	6	1	1	16	seroba-v1.0.1	09N	Norway_routine	Norway	Norwegian Institute of Public Health	4	2022	89	BLOOD	0.032
GPS_NO_NIPH_1032	202209111732-v3.2.0	51	7	14	4	12	1	1	6	44	seroba-v1.0.1	19F	Norway_routine	Norway	Norwegian Institute of Public Health	4	2022	60	BLOOD	0.064
GPS_NO_NIPH_1033	202209111732-v3.2.0	1551	5	7	4	2	10	1	6	35	seroba-v1.0.1	10A	Norway_routine	Norway	Norwegian Institute of Public Health	4	2022	83	BLOOD	0.064
GPS_NO_NIPH_1034	202209111732-v3.2.0	180	7	15	2	10	6	1	22	12	seroba-v1.0.1	3	Norway_routine	Norway	Norwegian Institute of Public Health	4	2022	87	BLOOD	0.016
GPS_NO_NIPH_1035	202209111732-v3.2.0	53	2	5	1	11	16	3	14	3	seroba-v1.0.1	8	Norway_routine	Norway	Norwegian Institute of Public Health	4	2022	38	BLOOD	0.032
GPS_NO_NIPH_1036	202209111732-v3.2.0	17448	10	5	4	5	736	10	18	27	seroba-v1.0.1	4	Norway_routine	Norway	Norwegian Institute of Public Health	4	2022	77	BLOOD	0.032
GPS_NO_NIPH_1037	202209111732-v3.2.0	2829	1	8	4	9	6	4	6	7	seroba-v1.0.1	23A	Norway_routine	Norway	Norwegian Institute of Public Health	4	2022	43	BLOOD	0.032
GPS_NO_NIPH_1038	202209111732-v3.2.0	53	2	5	1	11	16	3	14	3	seroba-v1.0.1	8	Norway_routine	Norway	Norwegian Institute of Public Health	4	2022	79	BLOOD	0.032
GPS_NO_NIPH_1039	202209111732-v3.2.0	53	2	5	1	11	16	3	14	3	seroba-v1.0.1	8	Norway_routine	Norway	Norwegian Institute of Public Health	4	2022	74	BLOOD	0.032
GPS_NO_NIPH_104	202209111732-v3.2.0	1030	15	8	8	18	15	1	9	124	seroba-v1.0.1	20	Norway_historic	Norway	Norwegian Institute of Public Health	6	1985	53	NA	NA
GPS_NO_NIPH_1040	202209111732-v3.2.0	53	2	5	1	11	16	3	14	3	seroba-v1.0.1	8	Norway_routine	Norway	Norwegian Institute of Public Health	4	2022	8	BLOOD	0.032
GPS_NO_NIPH_1041	202209111732-v3.2.0	1377	13	84	15	14	10	16	19	83	seroba-v1.0.1	3	Norway_routine	Norway	Norwegian Institute of Public Health	4	2022	48	BLOOD	0.016
GPS_NO_NIPH_1042	202209111732-v3.2.0	392	7	5	1	1	6	31	14	49	seroba-v1.0.1	17F	Norway_routine	Norway	Norwegian Institute of Public Health	4	2022	68	BLOOD	0.032
GPS_NO_NIPH_1043	202209111732-v3.2.0	180	7	15	2	10	6	1	22	12	seroba-v1.0.1	3	Norway_routine	Norway	Norwegian Institute of Public Health	4	2022	90	BLOOD	0.016
GPS_NO_NIPH_1044	202209111732-v3.2.0	4593	2	5	36	12	36	21	14	904;9	seroba-v1.0.1	15B	Norway_routine	Norway	Norwegian Institute of Public Health	4	2022	91	BLOOD	0.5
GPS_NO_NIPH_1045	202209111732-v3.2.0	1262	7	41	2	6	10	26	1	11	seroba-v1.0.1	15C	Norway_routine	Norway	Norwegian Institute of Public Health	4	2022	80	BLOOD	0.032
GPS_NO_NIPH_1046	202209111732-v3.2.0	53	2	5	1	11	16	3	14	3	seroba-v1.0.1	8	Norway_routine	Norway	Norwegian Institute of Public Health	4	2022	49	BLOOD	0.032
GPS_NO_NIPH_1047	202209111732-v3.2.0	63	2	5	36	12	17	21	14	904;9	seroba-v1.0.1	15A	Norway_routine	Norway	Norwegian Institute of Public Health	4	2022	70	BLOOD	0.25
GPS_NO_NIPH_1048	202209111732-v3.2.0	1635	10	7	4	19	10	40	27	36	seroba-v1.0.1	35F	Norway_routine	Norway	Norwegian Institute of Public Health	4	2022	2	BLOOD	0.032
GPS_NO_NIPH_1049	202209111732-v3.2.0	6524	1	12	1	16	270	4	14	139	seroba-v1.0.1	10B	Norway_routine	Norway	Norwegian Institute of Public Health	4	2022	74	BLOOD	0.032
GPS_NO_NIPH_105	202209111732-v3.2.0	574	2	1	1	1	6	31	14	49	seroba-v1.0.1	22F	Norway_historic	Norway	Norwegian Institute of Public Health	7	1985	73	NA	NA
GPS_NO_NIPH_1050	202209111732-v3.2.0	433	1	1	4	1	18	58	17	19	seroba-v1.0.1	22F	Norway_routine	Norway	Norwegian Institute of Public Health	4	2022	59	BLOOD	0.032
GPS_NO_NIPH_1051	202209111732-v3.2.0	53	2	5	1	11	16	3	14	3	seroba-v1.0.1	8	Norway_routine	Norway	Norwegian Institute of Public Health	4	2022	34	BLOOD	0.032
GPS_NO_NIPH_1052	202209111732-v3.2.0	100	5	12	29	12	9	39	18	3	seroba-v1.0.1	33F	Norway_routine	Norway	Norwegian Institute of Public Health	4	2022	71	BLOOD	0.032
GPS_NO_NIPH_1053	202209111732-v3.2.0	180	7	15	2	10	6	1	22	12	seroba-v1.0.1	35B	Norway_routine	Norway	Norwegian Institute of Public Health	4	2022	74	BLOOD	0.032
GPS_NO_NIPH_1054	202209111732-v3.2.0	53	2	5	1	11	16	3	14	3	seroba-v1.0.1	8	Norway_routine	Norway	Norwegian Institute of Public Health	4	2022	41	BLOOD	0.032
GPS_NO_NIPH_1055	202209111732-v3.2.0	17448	10	5	4	5	736	10	18	27	seroba-v1.0.1	4	Norway_routine	Norway	Norwegian Institute of Public Health	4	2022	61	BLOOD	0.032
GPS_NO_NIPH_1056	202209111732-v3.2.0	433	1	1	4	1	18	58	17	19	seroba-v1.0.1	22F	Norway_routine	Norway	Norwegian Institute of Public Health	4	2022	78	BLOOD	0.016
GPS_NO_NIPH_1057	202209111732-v3.2.0	446	5	7	4	19	10	40	27	36	seroba-v1.0.1	35F	Norway_routine	Norway	Norwegian Institute of Public Health	4	2022	77	BLOOD	0.032
GPS_NO_NIPH_1058	202209111732-v3.2.0	1262	7	41	2	6	10	26	1	11	seroba-v1.0.1	15B	Norway_routine	Norway	Norwegian Institute of Public Health	4	2022	64	BLOOD	0.032
GPS_NO_NIPH_1059	202209111732-v3.2.0	180	7	15	2	10	6	1	22	12	seroba-v1.0.1	3	Norway_routine	Norway	Norwegian Institute of Public Health	4	2022	87	BLOOD	0.016
GPS_NO_NIPH_106	202209111732-v3.2.0	242	15	29	4	21	30	1	14	14	seroba-v1.0.1	23F	Norway_historic	Norway	Norwegian Institute of Public Health	10	1998	79	NA	0.012
GPS_NO_NIPH_1060	202209111732-v3.2.0	9257	7	8	2	4	6	1	1	16	seroba-v1.0.1	09N	Norway_routine	Norway	Norwegian Institute of Public Health	4	2022	47	BLOOD	0.032
GPS_NO_NIPH_1061	202209111732-v3.2.0	53	2	5	1	11	16	3	14	3	seroba-v1.0.1	8	Norway_routine	Norway	Norwegian Institute of Public Health	4	2022	63	BLOOD	0.032
GPS_NO_NIPH_1062	202209111732-v3.2.0	66	2	8	2	4	6	1	1	16	seroba-v1.0.1	09N	Norway_routine	Norway	Norwegian Institute of Public Health	4	2022	64	BLOOD	0.032
GPS_NO_NIPH_1063	202209111732-v3.2.0	816	5	40	4	19	10	1	27	36	seroba-v1.0.1	10A	Norway_routine	Norway	Norwegian Institute of Public Health	4	2022	66	BLOOD	0.032
GPS_NO_NIPH_1064	202209111732-v3.2.0	433	1	1	4	1	18	58	17	19	seroba-v1.0.1	22F	Norway_routine	Norway	Norwegian Institute of Public Health	4	2022	40	BLOOD	0.032
GPS_NO_NIPH_1065	202209111732-v3.2.0	9248	18	5	2	1	6	343	14	394	seroba-v1.0.1	06C	Norway_routine	Norway	Norwegian Institute of Public Health	4	2022	64	BLOOD	0.032
GPS_NO_NIPH_1066	202209111732-v3.2.0	9248	18	5	2	1	6	343	14	394	seroba-v1.0.1	06C	Norway_routine	Norway	Norwegian Institute of Public Health	4	2022	64	BLOOD	0.032
GPS_NO_NIPH_1067	202209111732-v3.2.0	53	2	5	1	11	16	3	14	3	seroba-v1.0.1	8	Norway_routine	Norway	Norwegian Institute of Public Health	4	2022	60	BLOOD	0.032
GPS_NO_NIPH_1068	202209111732-v3.2.0	66	2	8	2	4	6	1	1	16	seroba-v1.0.1	09N	Norway_routine	Norway	Norwegian Institute of Public Health	4	2022	61	BLOOD	0.032
GPS_NO_NIPH_1069	202209111732-v3.2.0	66	2	8	2	4	6	1	1	16	seroba-v1.0.1	09N	Norway_routine	Norway	Norwegian Institute of Public Health	5	2022	30	BLOOD	0.032
GPS_NO_NIPH_107	202209111732-v3.2.0	9	1	5	4	5	5	1	8	18	seroba-v1.0.1	14	Norway_historic	Norway	Norwegian Institute of Public Health	NA	2003	1	NA	0.008
GPS_NO_NIPH_1070	202209111732-v3.2.0	62	2	5	29	12	16	3	14	3	seroba-v1.0.1	11A	Norway_routine	Norway	Norwegian Institute of Public Health	5	2022	87	BLOOD	0.032
GPS_NO_NIPH_1071	202209111732-v3.2.0	15435	2	670	2	4	6	1	1	16	seroba-v1.0.1	09N	Norway_routine	Norway	Norwegian Institute of Public Health	5	2022	51	BLOOD	0.032
GPS_NO_NIPH_1072	202209111732-v3.2.0	639	7	5	8	6	6	6	14	24	seroba-v1.0.1	06C	Norway_routine	Norway	Norwegian Institute of Public Health	5	2022	63	BLOOD	0.032
GPS_NO_NIPH_1073	202209111732-v3.2.0	53	2	5	1	11	16	3	14	3	seroba-v1.0.1	8	Norway_routine	Norway	Norwegian Institute of Public Health	5	2022	67	BLOOD	0.032
GPS_NO_NIPH_1074	202209111732-v3.2.0	1377	13	84	15	14	10	16	19	83	seroba-v1.0.1	3	Norway_routine	Norway	Norwegian Institute of Public Health	5	2022	49	BLOOD	0.016
GPS_NO_NIPH_1075	202209111732-v3.2.0	156	7	11	10	1	6	8	1	6	seroba-v1.0.1	11A	Norway_routine	Norway	Norwegian Institute of Public Health	5	2022	39	NA	2
GPS_NO_NIPH_1076	202209111732-v3.2.0	414	1	5	27	5	1	1	1	46	seroba-v1.0.1	16F	Norway_routine	Norway	Norwegian Institute of Public Health	5	2022	4	BLOOD	0.032
GPS_NO_NIPH_1077	202209111732-v3.2.0	1551	5	7	4	2	10	1	6	35	seroba-v1.0.1	10A	Norway_routine	Norway	Norwegian Institute of Public Health	5	2022	0	BLOOD	0.032
GPS_NO_NIPH_1078	202209111732-v3.2.0	205	10	5	4	5	13	10	18	27	seroba-v1.0.1	4	Norway_historic	Norway	Norwegian Institute of Public Health	4	1982	68	NA	NA
GPS_NO_NIPH_1079	202209111732-v3.2.0	232	13	9	15	14	10	16	1	83	seroba-v1.0.1	3	Norway_historic	Norway	Norwegian Institute of Public Health	4	1989	69	NA	NA
GPS_NO_NIPH_108	202209111732-v3.2.0	62	2	5	29	12	16	3	14	3	seroba-v1.0.1	11A	Norway_historic	Norway	Norwegian Institute of Public Health	9	2002	nd	NA	0.008
GPS_NO_NIPH_1080	202209111732-v3.2.0	62	2	5	29	12	16	3	14	3	seroba-v1.0.1	11A	Norway_historic	Norway	Norwegian Institute of Public Health	4	1982	8	NA	NA
GPS_NO_NIPH_1081	202209111732-v3.2.0	1176	10	20	8	10	6	1	29	32	seroba-v1.0.1	07F	Norway_historic	Norway	Norwegian Institute of Public Health	NA	2012	45	BLOOD	0.064
GPS_NO_NIPH_1082	202209111732-v3.2.0	1377	13	84	15	14	10	16	19	83	seroba-v1.0.1	3	Norway_historic	Norway	Norwegian Institute of Public Health	10	1983	35	NA	NA
GPS_NO_NIPH_1083	202209111732-v3.2.0	337	7	13	8	6	6	2	8	5	seroba-v1.0.1	19F	Norway_historic	Norway	Norwegian Institute of Public Health	NA	1998	3	NA	0.19
GPS_NO_NIPH_1084	202209111732-v3.2.0	960d360dd470ca4f992aa625534b26c5c17c7c81	7	5	1	8	14	2bb032cadaa526220242edba5a1d9e2a6b3c0503	14	39	seroba-v1.0.1	14	Norway_historic	Norway	Norwegian Institute of Public Health	7	1987	75	NA	NA
GPS_NO_NIPH_1085	202209111732-v3.2.0	191	8	9	2	1	6	1	17	15	seroba-v1.0.1	07F	Norway_historic	Norway	Norwegian Institute of Public Health	10	1986	68	NA	NA
GPS_NO_NIPH_1086	202209111732-v3.2.0	62	2	5	29	12	16	3	14	3	seroba-v1.0.1	11A	Norway_historic	Norway	Norwegian Institute of Public Health	7	1987	59	NA	NA
GPS_NO_NIPH_1087	202209111732-v3.2.0	9	1	5	4	5	5	1	8	18	seroba-v1.0.1	14	Norway_historic	Norway	Norwegian Institute of Public Health	NA	1998	65	NA	0.016
GPS_NO_NIPH_1088	202209111732-v3.2.0	668	8	13	64	4	17	28	14	4	seroba-v1.0.1	19A	Norway_historic	Norway	Norwegian Institute of Public Health	NA	2001	47	NA	0.125
GPS_NO_NIPH_1089	202209111732-v3.2.0	446	5	7	4	19	10	40	27	36	seroba-v1.0.1	35F	Norway_historic	Norway	Norwegian Institute of Public Health	NA	2012	60	BLOOD	0.016
GPS_NO_NIPH_109	202209111732-v3.2.0	230	12	19	2	17	6	22	14	10	seroba-v1.0.1	14	Norway_historic	Norway	Norwegian Institute of Public Health	11	1995	78	NA	1
GPS_NO_NIPH_1090	202209111732-v3.2.0	310	1	43	41	18	13	49	6	38	seroba-v1.0.1	38	Norway_historic	Norway	Norwegian Institute of Public Health	NA	2001	69	NA	0.016
GPS_NO_NIPH_1091	202209111732-v3.2.0	1377	13	84	15	14	10	16	19	83	seroba-v1.0.1	3	Norway_historic	Norway	Norwegian Institute of Public Health	4	1989	84	NA	NA
GPS_NO_NIPH_1092	202209111732-v3.2.0	124	7	5	1	8	14	11	14	39	seroba-v1.0.1	14	Norway_historic	Norway	Norwegian Institute of Public Health	8	1987	68	NA	NA
GPS_NO_NIPH_1093	202209111732-v3.2.0	180	7	15	2	10	6	1	22	12	seroba-v1.0.1	3	Norway_historic	Norway	Norwegian Institute of Public Health	4	1989	5	NA	NA
GPS_NO_NIPH_1094	202209111732-v3.2.0	309	8	10	2	5	9	48	6	157	seroba-v1.0.1	19F	Norway_historic	Norway	Norwegian Institute of Public Health	11	1986	48	NA	NA
GPS_NO_NIPH_1095	202209111732-v3.2.0	9	1	5	4	5	5	1	8	18	seroba-v1.0.1	14	Norway_historic	Norway	Norwegian Institute of Public Health	2	1998	56	NA	0.023
GPS_NO_NIPH_1096	202209111732-v3.2.0	6046	20	28	1	1	15	1	14	47	seroba-v1.0.1	6E(6B)	Norway_historic	Norway	Norwegian Institute of Public Health	1	1999	73	NA	0.082
GPS_NO_NIPH_1097	202209111732-v3.2.0	33	1	8	1	2	6	4	6	7	seroba-v1.0.1	23F	Norway_historic	Norway	Norwegian Institute of Public Health	11	1986	65	NA	NA
GPS_NO_NIPH_1098	202209111732-v3.2.0	9	1	5	4	5	5	1	8	18	seroba-v1.0.1	14	Norway_historic	Norway	Norwegian Institute of Public Health	1	2000	79	NA	0.016
GPS_NO_NIPH_1099	202209111732-v3.2.0	bdc1aa545bddb90dc867197bbdb103ee528a8f73	1	12	13	5	17	4	28	31	seroba-v1.0.1	1	Norway_historic	Norway	Norwegian Institute of Public Health	NA	2001	33	NA	0.016
GPS_NO_NIPH_11	202209111732-v3.2.0	9	1	5	4	5	5	1	8	18	seroba-v1.0.1	14	Norway_historic	Norway	Norwegian Institute of Public Health	6	2000	80	NA	0.012
GPS_NO_NIPH_110	202209111732-v3.2.0	9	1	5	4	5	5	1	8	18	seroba-v1.0.1	14	Norway_historic	Norway	Norwegian Institute of Public Health	9	2002	80	NA	0.016
GPS_NO_NIPH_1100	202209111732-v3.2.0	9748	18	5	4	1	6	11	8	119	seroba-v1.0.1	19F	Norway_historic	Norway	Norwegian Institute of Public Health	10	1983	3	NA	NA
GPS_NO_NIPH_1101	202209111732-v3.2.0	448	8	5	2	27	2	11	71	60	seroba-v1.0.1	Swiss_NT	Norway_historic	Norway	Norwegian Institute of Public Health	12	1985	5	NA	NA
GPS_NO_NIPH_1102	202209111732-v3.2.0	448	8	5	2	27	2	11	71	60	seroba-v1.0.1	Swiss_NT	Norway_historic	Norway	Norwegian Institute of Public Health	12	1985	12	NA	NA
GPS_NO_NIPH_1103	202209111732-v3.2.0	62	2	5	29	12	16	3	14	3	seroba-v1.0.1	11A	Norway_historic	Norway	Norwegian Institute of Public Health	8	1987	59	NA	NA
GPS_NO_NIPH_1104	202209111732-v3.2.0	124	7	5	1	8	14	11	14	39	seroba-v1.0.1	14	Norway_historic	Norway	Norwegian Institute of Public Health	12	1985	85	NA	NA
GPS_NO_NIPH_1105	202209111732-v3.2.0	180	7	15	2	10	6	1	22	12	seroba-v1.0.1	3	Norway_historic	Norway	Norwegian Institute of Public Health	NA	2012	57	BLOOD	0.032
GPS_NO_NIPH_1106	202209111732-v3.2.0	306	12	8	13	5	16	4	20	31	seroba-v1.0.1	1	Norway_historic	Norway	Norwegian Institute of Public Health	NA	2012	38	BLOOD	0.032
GPS_NO_NIPH_1107	202209111732-v3.2.0	9	1	5	4	5	5	1	8	18	seroba-v1.0.1	14	Norway_historic	Norway	Norwegian Institute of Public Health	NA	1995	67	NA	0.023
GPS_NO_NIPH_1108	202209111732-v3.2.0	191	8	9	2	1	6	1	17	15	seroba-v1.0.1	07F	Norway_historic	Norway	Norwegian Institute of Public Health	11	1983	7	NA	NA
GPS_NO_NIPH_1109	202209111732-v3.2.0	362e6b9e18cdca54cdb9fa667bf0271a5ebfd1be	8	8	4	15	15	116	72	162	seroba-v1.0.1	4	Norway_historic	Norway	Norwegian Institute of Public Health	12	1985	72	NA	NA
GPS_NO_NIPH_111	202209111732-v3.2.0	446	5	7	4	19	10	40	27	36	seroba-v1.0.1	35F	Norway_historic	Norway	Norwegian Institute of Public Health	7	1985	24	NA	NA
GPS_NO_NIPH_1110	202209111732-v3.2.0	15	1	5	4	5	5	3	8	18	seroba-v1.0.1	14	Norway_historic	Norway	Norwegian Institute of Public Health	NA	1995	70	NA	0.023
GPS_NO_NIPH_1111	202209111732-v3.2.0	276	2	19	2	17	6	22	14	10	seroba-v1.0.1	19A	Norway_historic	Norway	Norwegian Institute of Public Health	1	2012	70	BLOOD	1
GPS_NO_NIPH_1112	202209111732-v3.2.0	9	1	5	4	5	5	1	8	18	seroba-v1.0.1	14	Norway_historic	Norway	Norwegian Institute of Public Health	1	2004	88	NA	0.016
GPS_NO_NIPH_1113	202209111732-v3.2.0	9089fc296238c744dbc4904c13f6f0ef103dfce6	ff03f49ca477a42a34c469d690da8f2d529695dd	13	2	4	6	1	1	16	seroba-v1.0.1	09N	Norway_historic	Norway	Norwegian Institute of Public Health	11	1983	nd	NA	NA
GPS_NO_NIPH_1114	202209111732-v3.2.0	9	1	5	4	5	5	1	8	18	seroba-v1.0.1	14	Norway_historic	Norway	Norwegian Institute of Public Health	1	2004	90	NA	0.008
GPS_NO_NIPH_1115	202209111732-v3.2.0	574	2	1	1	1	6	31	14	NA	seroba-v1.0.1	22F	Norway_historic	Norway	Norwegian Institute of Public Health	5	1982	33	NA	NA
GPS_NO_NIPH_1116	202209111732-v3.2.0	1377	13	84	15	14	10	16	19	83	seroba-v1.0.1	3	Norway_historic	Norway	Norwegian Institute of Public Health	12	1985	48	NA	NA
GPS_NO_NIPH_1117	202209111732-v3.2.0	36	1	8	4	1	1	4	6	7	seroba-v1.0.1	23F	Norway_historic	Norway	Norwegian Institute of Public Health	11	1986	30	NA	NA
GPS_NO_NIPH_1118	202209111732-v3.2.0	393	10	43	41	18	13	49	6	38	seroba-v1.0.1	38	Norway_historic	Norway	Norwegian Institute of Public Health	1	2012	72	BLOOD	0.032
GPS_NO_NIPH_1119	202209111732-v3.2.0	199	8	13	14	4	17	4	14	4	seroba-v1.0.1	19A	Norway_historic	Norway	Norwegian Institute of Public Health	NA	2004	60	NA	0.064
GPS_NO_NIPH_112	202209111732-v3.2.0	180	7	15	2	10	6	1	22	12	seroba-v1.0.1	3	Norway_historic	Norway	Norwegian Institute of Public Health	3	1988	69	NA	NA
GPS_NO_NIPH_1120	202209111732-v3.2.0	36	1	8	4	1	1	4	6	7	seroba-v1.0.1	23F	Norway_historic	Norway	Norwegian Institute of Public Health	12	1985	11	NA	NA
GPS_NO_NIPH_1121	202209111732-v3.2.0	309	8	10	2	5	9	48	6	157	seroba-v1.0.1	19F	Norway_historic	Norway	Norwegian Institute of Public Health	9	1987	55	NA	NA
GPS_NO_NIPH_1122	202209111732-v3.2.0	6759	7	25	4	4	48	20	28	13	seroba-v1.0.1	06B	Norway_historic	Norway	Norwegian Institute of Public Health	12	1986	31	NA	NA
GPS_NO_NIPH_1123	202209111732-v3.2.0	452	7	9	19	1	14	48	14	75	seroba-v1.0.1	35B	Norway_historic	Norway	Norwegian Institute of Public Health	NA	2004	83	NA	0.032
GPS_NO_NIPH_1124	202209111732-v3.2.0	10109	7	13	9	6	6	1	14	24	seroba-v1.0.1	06B	Norway_historic	Norway	Norwegian Institute of Public Health	11	1983	3	NA	NA
GPS_NO_NIPH_1125	202209111732-v3.2.0	177	7	14	4	12	1	1	14	44	seroba-v1.0.1	19F	Norway_historic	Norway	Norwegian Institute of Public Health	NA	2005	27	NA	0.064
GPS_NO_NIPH_1126	202209111732-v3.2.0	95	5	6	33	2	6	3	4	23	seroba-v1.0.1	6E(6B)	Norway_historic	Norway	Norwegian Institute of Public Health	NA	2005	2	NA	3
GPS_NO_NIPH_1127	202209111732-v3.2.0	3102	110	5	4	5	5	1	8	18	seroba-v1.0.1	14	Norway_historic	Norway	Norwegian Institute of Public Health	NA	2005	59	NA	0.032
GPS_NO_NIPH_1128	202209111732-v3.2.0	143	7	5	10	18	6	8	1	6	seroba-v1.0.1	14	Norway_historic	Norway	Norwegian Institute of Public Health	NA	2005	1	NA	1.5
GPS_NO_NIPH_1129	202209111732-v3.2.0	236	15	16	19	15	6	20	26	1	seroba-v1.0.1	19F	Norway_historic	Norway	Norwegian Institute of Public Health	NA	2005	50	NA	2
GPS_NO_NIPH_113	202209111732-v3.2.0	9	1	5	4	5	5	1	8	18	seroba-v1.0.1	14	Norway_historic	Norway	Norwegian Institute of Public Health	NA	2004	1	NA	0.032
GPS_NO_NIPH_1130	202209111732-v3.2.0	320	4	16	19	15	6	20	1	1	seroba-v1.0.1	19A	Norway_historic	Norway	Norwegian Institute of Public Health	NA	2005	84	NA	8
GPS_NO_NIPH_1131	202209111732-v3.2.0	838	7	11	10	1	6	8	90	6	seroba-v1.0.1	09V	Norway_historic	Norway	Norwegian Institute of Public Health	NA	2005	67	NA	2
GPS_NO_NIPH_1132	202209111732-v3.2.0	3100	16	5	9	10	17	1	6	84	seroba-v1.0.1	19F	Norway_historic	Norway	Norwegian Institute of Public Health	NA	2005	88	NA	0.016
GPS_NO_NIPH_1133	202209111732-v3.2.0	176	7	13	8	6	10	6	14	24	seroba-v1.0.1	06B	Norway_historic	Norway	Norwegian Institute of Public Health	NA	2005	2	NA	0.032
GPS_NO_NIPH_1134	202209111732-v3.2.0	ea19d19f19bf97b90c99445de87c14890e8306dd	7	5	140	18	6	eac47b7bb15f1fc166c9a3004430a8ce5de00589	1	6	seroba-v1.0.1	14	Norway_historic	Norway	Norwegian Institute of Public Health	NA	2005	72	NA	1.5
GPS_NO_NIPH_1135	202209111732-v3.2.0	63	2	5	36	12	17	21	14	904;9	seroba-v1.0.1	19A	Norway_historic	Norway	Norwegian Institute of Public Health	NA	2005	81	NA	0.25
GPS_NO_NIPH_1136	202209111732-v3.2.0	113	7	2	1	1	10	1	21	50	seroba-v1.0.1	18C	Norway_historic	Norway	Norwegian Institute of Public Health	NA	2005	67	NA	0.016
GPS_NO_NIPH_1137	202209111732-v3.2.0	100	5	12	29	12	9	39	18	3	seroba-v1.0.1	33F	Norway_historic	Norway	Norwegian Institute of Public Health	NA	2005	75	NA	0.032
GPS_NO_NIPH_1138	202209111732-v3.2.0	205	10	5	4	5	13	10	18	27	seroba-v1.0.1	4	Norway_historic	Norway	Norwegian Institute of Public Health	NA	2005	91	NA	0.016
GPS_NO_NIPH_1139	202209111732-v3.2.0	1269	7	11	10	1	6	76	14	6	seroba-v1.0.1	09V	Norway_historic	Norway	Norwegian Institute of Public Health	NA	2005	80	NA	0.125
GPS_NO_NIPH_114	202209111732-v3.2.0	179	7	14	40	12	1	1	14	44	seroba-v1.0.1	19F	Norway_historic	Norway	Norwegian Institute of Public Health	NA	1998	73	NA	0.094
GPS_NO_NIPH_1140	202209111732-v3.2.0	9	1	5	4	5	5	1	8	18	seroba-v1.0.1	14	Norway_historic	Norway	Norwegian Institute of Public Health	NA	2005	1	NA	0.032
GPS_NO_NIPH_1141	202209111732-v3.2.0	37	1	8	6	2	6	4	6	7	seroba-v1.0.1	23F	Norway_historic	Norway	Norwegian Institute of Public Health	NA	2005	0	NA	0.032
GPS_NO_NIPH_1142	202209111732-v3.2.0	97565c80554374293504513f33c734de91a5af43	7	16	8	8	6	1	14	94	seroba-v1.0.1	23F	Norway_historic	Norway	Norwegian Institute of Public Health	NA	2005	56	NA	0.125
GPS_NO_NIPH_1143	202209111732-v3.2.0	9	1	5	4	5	5	1	8	18	seroba-v1.0.1	14	Norway_historic	Norway	Norwegian Institute of Public Health	NA	2005	80	NA	0.016
GPS_NO_NIPH_1144	202209111732-v3.2.0	100	5	12	29	12	9	39	18	3	seroba-v1.0.1	33F	Norway_historic	Norway	Norwegian Institute of Public Health	NA	2005	81	NA	0.032
GPS_NO_NIPH_1145	202209111732-v3.2.0	2623	6	2	1	1	147	1	14	588	seroba-v1.0.1	06A	Norway_historic	Norway	Norwegian Institute of Public Health	NA	2005	85	NA	0.032
GPS_NO_NIPH_1146	202209111732-v3.2.0	1fdc66dd9024db48a3039f934c3fa4ceac0e0461	13	393	4	8	10	990b4fd0e6418b8bb0cb5f6fa6440033c32e4ed8	8	NA	seroba-v1.0.1	35F	Norway_historic	Norway	Norwegian Institute of Public Health	NA	2005	58	NA	0.125
GPS_NO_NIPH_1147	202209111732-v3.2.0	9	1	5	4	5	5	1	8	18	seroba-v1.0.1	14	Norway_historic	Norway	Norwegian Institute of Public Health	NA	2005	36	NA	0.032
GPS_NO_NIPH_1148	202209111732-v3.2.0	179	7	14	40	12	1	1	14	44	seroba-v1.0.1	19F	Norway_historic	Norway	Norwegian Institute of Public Health	NA	2005	73	NA	0.064
GPS_NO_NIPH_1149	202209111732-v3.2.0	156	7	11	10	1	6	8	1	6	seroba-v1.0.1	09V	Norway_historic	Norway	Norwegian Institute of Public Health	NA	2005	40	NA	1.5
GPS_NO_NIPH_115	202209111732-v3.2.0	162	7	11	10	1	6	8	14	6	seroba-v1.0.1	19F	Norway_historic	Norway	Norwegian Institute of Public Health	5	1983	1	NA	NA
GPS_NO_NIPH_1150	202209111732-v3.2.0	3102	110	5	4	5	5	1	8	18	seroba-v1.0.1	14	Norway_historic	Norway	Norwegian Institute of Public Health	NA	2005	73	NA	0.032
GPS_NO_NIPH_1151	202209111732-v3.2.0	3458	2	11	10	1	6	8	14	6	seroba-v1.0.1	09V	Norway_historic	Norway	Norwegian Institute of Public Health	NA	2005	0	NA	0.094
GPS_NO_NIPH_1152	202209111732-v3.2.0	361	7	13	8	6	6	6	8	NA	seroba-v1.0.1	23F	Norway_historic	Norway	Norwegian Institute of Public Health	NA	2005	43	NA	0.5
GPS_NO_NIPH_1153	202209111732-v3.2.0	602	7	5	1	5	13	31	14	49	seroba-v1.0.1	23F	Norway_historic	Norway	Norwegian Institute of Public Health	NA	2005	81	NA	0.032
GPS_NO_NIPH_1154	202209111732-v3.2.0	205	10	5	4	5	13	10	18	27	seroba-v1.0.1	4	Norway_historic	Norway	Norwegian Institute of Public Health	NA	2005	29	NA	0.032
GPS_NO_NIPH_1155	202209111732-v3.2.0	37	1	8	6	2	6	4	6	7	seroba-v1.0.1	23F	Norway_historic	Norway	Norwegian Institute of Public Health	NA	2005	83	NA	0.064
GPS_NO_NIPH_1156	202209111732-v3.2.0	156	7	11	10	1	6	8	1	6	seroba-v1.0.1	09V	Norway_historic	Norway	Norwegian Institute of Public Health	NA	2006	61	NA	1.5
GPS_NO_NIPH_1157	202209111732-v3.2.0	224	10	25	8	6	25	6	8	5	seroba-v1.0.1	06C	Norway_historic	Norway	Norwegian Institute of Public Health	NA	2006	76	NA	0.125
GPS_NO_NIPH_1158	202209111732-v3.2.0	2213	15	11	54	5	103	1	9	86	seroba-v1.0.1	4	Norway_historic	Norway	Norwegian Institute of Public Health	NA	2006	55	NA	0.016
GPS_NO_NIPH_1159	202209111732-v3.2.0	179	7	14	40	12	1	1	14	44	seroba-v1.0.1	19F	Norway_historic	Norway	Norwegian Institute of Public Health	NA	2006	58	NA	2
GPS_NO_NIPH_116	202209111732-v3.2.0	110	7	2	1	5	10	1	21	50	seroba-v1.0.1	18C	Norway_historic	Norway	Norwegian Institute of Public Health	5	1986	5	NA	NA
GPS_NO_NIPH_1160	202209111732-v3.2.0	177	7	14	4	12	1	1	14	44	seroba-v1.0.1	19F	Norway_historic	Norway	Norwegian Institute of Public Health	NA	2006	71	NA	0.064
GPS_NO_NIPH_1161	202209111732-v3.2.0	143	7	5	10	18	6	8	1	6	seroba-v1.0.1	14	Norway_historic	Norway	Norwegian Institute of Public Health	NA	2006	85	NA	4
GPS_NO_NIPH_1162	202209111732-v3.2.0	9	1	5	4	5	5	1	8	18	seroba-v1.0.1	14	Norway_historic	Norway	Norwegian Institute of Public Health	NA	2006	79	NA	0.016
GPS_NO_NIPH_1163	202209111732-v3.2.0	4269	7	5	4	5	6	1	18	213	seroba-v1.0.1	06A	Norway_historic	Norway	Norwegian Institute of Public Health	NA	2006	2	NA	0.5
GPS_NO_NIPH_1164	202209111732-v3.2.0	1203	10	41	47	63	6	14	2	48	seroba-v1.0.1	19F	Norway_historic	Norway	Norwegian Institute of Public Health	NA	2006	1	NA	0.5
GPS_NO_NIPH_1165	202209111732-v3.2.0	57f06776937f7a4830b6cea28d51bb8622cee186	1	5	4	44bf544f9fb0da2bc9d7b830dd6d17648e4d6df1	5	1	8	18	seroba-v1.0.1	14	Norway_historic	Norway	Norwegian Institute of Public Health	NA	2006	89	NA	0.016
GPS_NO_NIPH_1166	202209111732-v3.2.0	37	1	8	6	2	6	4	6	7	seroba-v1.0.1	23F	Norway_historic	Norway	Norwegian Institute of Public Health	NA	2006	93	NA	0.032
GPS_NO_NIPH_1167	202209111732-v3.2.0	162	7	11	10	1	6	8	14	6	seroba-v1.0.1	09V	Norway_historic	Norway	Norwegian Institute of Public Health	NA	2006	2	NA	0.032
GPS_NO_NIPH_1168	202209111732-v3.2.0	289	16	12	9	1	41	33	33	8	seroba-v1.0.1	5	Norway_historic	Norway	Norwegian Institute of Public Health	NA	2006	67	NA	0.032
GPS_NO_NIPH_1169	202209111732-v3.2.0	2622	2	2	100	5	15	3	1	465	seroba-v1.0.1	06A	Norway_historic	Norway	Norwegian Institute of Public Health	NA	2006	62	NA	0.5
GPS_NO_NIPH_117	202209111732-v3.2.0	3102	110	5	4	5	5	1	8	18	seroba-v1.0.1	14	Norway_historic	Norway	Norwegian Institute of Public Health	NA	2004	75	NA	0.032
GPS_NO_NIPH_1170	202209111732-v3.2.0	311	1	8	9	1	6	4	6	7	seroba-v1.0.1	23F	Norway_historic	Norway	Norwegian Institute of Public Health	NA	2006	68	NA	0.064
GPS_NO_NIPH_1171	202209111732-v3.2.0	5407	142	10	4	5	17	33	277	257	seroba-v1.0.1	25F	Norway_historic	Norway	Norwegian Institute of Public Health	NA	2006	86	NA	0.032
GPS_NO_NIPH_1172	202209111732-v3.2.0	9	1	5	4	5	5	1	8	18	seroba-v1.0.1	14	Norway_historic	Norway	Norwegian Institute of Public Health	NA	2006	3	NA	0.032
GPS_NO_NIPH_1173	202209111732-v3.2.0	5060	20	28	1	1	17	14	14	47	seroba-v1.0.1	6E(6B)	Norway_historic	Norway	Norwegian Institute of Public Health	NA	2006	82	NA	0.125
GPS_NO_NIPH_1174	202209111732-v3.2.0	177	7	14	4	12	1	1	14	44	seroba-v1.0.1	19F	Norway_historic	Norway	Norwegian Institute of Public Health	NA	2006	88	NA	0.064
GPS_NO_NIPH_1175	202209111732-v3.2.0	138	7	5	8	5	10	6	14	24	seroba-v1.0.1	06B	Norway_historic	Norway	Norwegian Institute of Public Health	NA	2006	2	NA	0.032
GPS_NO_NIPH_1176	202209111732-v3.2.0	338	7	13	8	6	1	6	8	5	seroba-v1.0.1	23F	Norway_historic	Norway	Norwegian Institute of Public Health	NA	2006	76	NA	0.125
GPS_NO_NIPH_1177	202209111732-v3.2.0	156	7	11	10	1	6	8	1	6	seroba-v1.0.1	09V	Norway_historic	Norway	Norwegian Institute of Public Health	NA	2006	1	NA	1.5
GPS_NO_NIPH_1178	202209111732-v3.2.0	9	1	5	4	5	5	1	8	18	seroba-v1.0.1	14	Norway_historic	Norway	Norwegian Institute of Public Health	NA	2006	48	NA	0.032
GPS_NO_NIPH_1179	202209111732-v3.2.0	13	1	5	4	5	5	27	8	18	seroba-v1.0.1	14	Norway_historic	Norway	Norwegian Institute of Public Health	NA	2006	91	NA	8
GPS_NO_NIPH_118	202209111732-v3.2.0	9	1	5	4	5	5	1	8	18	seroba-v1.0.1	14	Norway_historic	Norway	Norwegian Institute of Public Health	10	2001	76	NA	0.012
GPS_NO_NIPH_1180	202209111732-v3.2.0	490	2	13	9	1	6	19	14	76	seroba-v1.0.1	06A	Norway_historic	Norway	Norwegian Institute of Public Health	NA	2006	79	NA	0.032
GPS_NO_NIPH_1181	202209111732-v3.2.0	331	7	5	23	18	15	3	14	3	seroba-v1.0.1	33F	Norway_historic	Norway	Norwegian Institute of Public Health	NA	2006	65	NA	0.5
GPS_NO_NIPH_1182	202209111732-v3.2.0	9	1	5	4	5	5	1	8	18	seroba-v1.0.1	14	Norway_historic	Norway	Norwegian Institute of Public Health	1	2006	67	NA	0.032
GPS_NO_NIPH_1183	202209111732-v3.2.0	63	2	5	36	12	17	21	14	904;9	seroba-v1.0.1	19A	Norway_historic	Norway	Norwegian Institute of Public Health	1	2006	1	NA	0.25
GPS_NO_NIPH_1184	202209111732-v3.2.0	554	8	8	4	15	39	12	26	279	seroba-v1.0.1	14	Norway_historic	Norway	Norwegian Institute of Public Health	4	2006	73	NA	0.5
GPS_NO_NIPH_1185	202209111732-v3.2.0	162	7	11	10	1	6	8	14	6	seroba-v1.0.1	09V	Norway_historic	Norway	Norwegian Institute of Public Health	4	2006	52	NA	0.016
GPS_NO_NIPH_1186	202209111732-v3.2.0	44	1	11	10	1	6	8	1	6	seroba-v1.0.1	14	Norway_historic	Norway	Norwegian Institute of Public Health	4	2006	78	NA	4
GPS_NO_NIPH_1187	202209111732-v3.2.0	9	1	5	4	5	5	1	8	18	seroba-v1.0.1	14	Norway_historic	Norway	Norwegian Institute of Public Health	6	2006	26	NA	0.016
GPS_NO_NIPH_1188	202209111732-v3.2.0	3102	110	5	4	5	5	1	8	18	seroba-v1.0.1	14	Norway_historic	Norway	Norwegian Institute of Public Health	6	2006	57	NA	0.016
GPS_NO_NIPH_1189	202209111732-v3.2.0	156	7	11	10	1	6	8	1	6	seroba-v1.0.1	09V	Norway_historic	Norway	Norwegian Institute of Public Health	4	2006	51	NA	2
GPS_NO_NIPH_119	202209111732-v3.2.0	373	7	13	4	5	7	88	9	91	seroba-v1.0.1	35B	Norway_historic	Norway	Norwegian Institute of Public Health	9	2000	56	NA	0.19
GPS_NO_NIPH_1190	202209111732-v3.2.0	3004	10	5	4	5	163	10	18	27	seroba-v1.0.1	4	Norway_historic	Norway	Norwegian Institute of Public Health	6	2006	65	NA	0.032
GPS_NO_NIPH_1191	202209111732-v3.2.0	100	5	12	29	12	9	39	18	3	seroba-v1.0.1	33F	Norway_historic	Norway	Norwegian Institute of Public Health	6	2006	51	NA	0.032
GPS_NO_NIPH_1192	202209111732-v3.2.0	9	1	5	4	5	5	1	8	18	seroba-v1.0.1	14	Norway_historic	Norway	Norwegian Institute of Public Health	7	2006	86	NA	0.016
GPS_NO_NIPH_1193	202209111732-v3.2.0	311	1	8	9	1	6	4	6	7	seroba-v1.0.1	23F	Norway_historic	Norway	Norwegian Institute of Public Health	8	2007	79	NA	0.064
GPS_NO_NIPH_1194	202209111732-v3.2.0	9	1	5	4	5	5	1	8	18	seroba-v1.0.1	14	Norway_historic	Norway	Norwegian Institute of Public Health	8	2007	79	NA	0.032
GPS_NO_NIPH_1195	202209111732-v3.2.0	9	1	5	4	5	5	1	8	18	seroba-v1.0.1	14	Norway_historic	Norway	Norwegian Institute of Public Health	7	2006	89	NA	0.032
GPS_NO_NIPH_1196	202209111732-v3.2.0	1233	10	11	34	16	15	1	145	67	seroba-v1.0.1	18C	Norway_historic	Norway	Norwegian Institute of Public Health	9	2007	63	NA	0.016
GPS_NO_NIPH_1197	202209111732-v3.2.0	9	1	5	4	5	5	1	8	18	seroba-v1.0.1	14	Norway_historic	Norway	Norwegian Institute of Public Health	11	2007	71	NA	0.032
GPS_NO_NIPH_1198	202209111732-v3.2.0	838	7	11	10	1	6	8	90	6	seroba-v1.0.1	09V	Norway_historic	Norway	Norwegian Institute of Public Health	12	2007	65	NA	4
GPS_NO_NIPH_1199	202209111732-v3.2.0	81	4	4	2	4	4	1	1	16	seroba-v1.0.1	23F	Norway_historic	Norway	Norwegian Institute of Public Health	12	2007	3	NA	4
GPS_NO_NIPH_12	202209111732-v3.2.0	156	7	11	10	1	6	8	1	6	seroba-v1.0.1	09V	Norway_historic	Norway	Norwegian Institute of Public Health	10	2000	47	NA	1.5
GPS_NO_NIPH_120	202209111732-v3.2.0	9	1	5	4	5	5	1	8	18	seroba-v1.0.1	14	Norway_historic	Norway	Norwegian Institute of Public Health	NA	2003	69	NA	0.016
GPS_NO_NIPH_1200	202209111732-v3.2.0	3544	10	20	8	1	6	1	29	32	seroba-v1.0.1	07F	Norway_historic	Norway	Norwegian Institute of Public Health	12	2007	72	NA	0.016
GPS_NO_NIPH_1201	202209111732-v3.2.0	462	5	42	52	1	9	1	11	NA	seroba-v1.0.1	19F	Norway_historic	Norway	Norwegian Institute of Public Health	NA	2007	76	NA	0.032
GPS_NO_NIPH_1202	202209111732-v3.2.0	9	1	5	4	5	5	1	8	18	seroba-v1.0.1	14	Norway_historic	Norway	Norwegian Institute of Public Health	NA	2007	80	NA	0.032
GPS_NO_NIPH_1203	202209111732-v3.2.0	2269	8	13	14	4	4	4	14	4	seroba-v1.0.1	19A	Norway_historic	Norway	Norwegian Institute of Public Health	NA	2007	4	NA	0.25
GPS_NO_NIPH_1204	202209111732-v3.2.0	66	2	8	2	4	6	1	1	16	seroba-v1.0.1	09N	Norway_historic	Norway	Norwegian Institute of Public Health	NA	2007	76	NA	0.032
GPS_NO_NIPH_1205	202209111732-v3.2.0	156	7	11	10	1	6	8	1	6	seroba-v1.0.1	14	Norway_historic	Norway	Norwegian Institute of Public Health	NA	2007	5	NA	2
GPS_NO_NIPH_1206	202209111732-v3.2.0	309	8	10	2	5	9	48	6	157	seroba-v1.0.1	19F	Norway_historic	Norway	Norwegian Institute of Public Health	NA	2007	85	NA	0.064
GPS_NO_NIPH_1207	202209111732-v3.2.0	3614	7	5	4	12	15	20	8	115	seroba-v1.0.1	6E(6B)	Norway_historic	Norway	Norwegian Institute of Public Health	NA	2007	92	NA	1
GPS_NO_NIPH_1208	202209111732-v3.2.0	3709	10	196	47	16	6	14	2	48	seroba-v1.0.1	15C	Norway_historic	Norway	Norwegian Institute of Public Health	NA	2007	64	NA	0.19
GPS_NO_NIPH_1209	202209111732-v3.2.0	847	7	11	4	1	6	112	14	53	seroba-v1.0.1	19A	Norway_historic	Norway	Norwegian Institute of Public Health	NA	2007	61	NA	0.064
GPS_NO_NIPH_121	202209111732-v3.2.0	63	2	5	36	12	17	21	14	904;9	seroba-v1.0.1	14	Norway_historic	Norway	Norwegian Institute of Public Health	NA	2003	27	NA	0.25
GPS_NO_NIPH_1210	202209111732-v3.2.0	179	7	14	40	12	1	1	14	44	seroba-v1.0.1	19F	Norway_historic	Norway	Norwegian Institute of Public Health	NA	2007	4	NA	4
GPS_NO_NIPH_1211	202209111732-v3.2.0	100	5	12	29	12	9	39	18	3	seroba-v1.0.1	33F	Norway_historic	Norway	Norwegian Institute of Public Health	NA	2007	72	NA	0.032
GPS_NO_NIPH_1212	202209111732-v3.2.0	1176	10	20	8	10	6	1	29	32	seroba-v1.0.1	07F	Norway_historic	Norway	Norwegian Institute of Public Health	NA	2007	50	NA	0.064
GPS_NO_NIPH_1213	202209111732-v3.2.0	271	4	16	19	15	6	20	26	1	seroba-v1.0.1	19F	Norway_historic	Norway	Norwegian Institute of Public Health	NA	2007	2	NA	4
GPS_NO_NIPH_1214	202209111732-v3.2.0	156	7	11	10	1	6	8	1	6	seroba-v1.0.1	09V	Norway_historic	Norway	Norwegian Institute of Public Health	NA	2007	47	NA	2
GPS_NO_NIPH_1215	202209111732-v3.2.0	9	1	5	4	5	5	1	8	18	seroba-v1.0.1	14	Norway_historic	Norway	Norwegian Institute of Public Health	NA	2007	84	NA	0.032
GPS_NO_NIPH_1216	202209111732-v3.2.0	4149	8	37	9	29	2	12	339	81	seroba-v1.0.1	alternative_aliB_NT	Norway_historic	Norway	Norwegian Institute of Public Health	NA	2007	2	NA	4
GPS_NO_NIPH_1217	202209111732-v3.2.0	9	1	5	4	5	5	1	8	18	seroba-v1.0.1	14	Norway_historic	Norway	Norwegian Institute of Public Health	NA	2007	86	NA	0.016
GPS_NO_NIPH_1218	202209111732-v3.2.0	230	12	19	2	17	6	22	14	10	seroba-v1.0.1	serogroup 24	Norway_historic	Norway	Norwegian Institute of Public Health	NA	2007	52	NA	1
GPS_NO_NIPH_1219	202209111732-v3.2.0	9	1	5	4	5	5	1	8	18	seroba-v1.0.1	14	Norway_historic	Norway	Norwegian Institute of Public Health	NA	2007	96	NA	0.032
GPS_NO_NIPH_122	202209111732-v3.2.0	498	2	7	4	16	10	40	27	36	seroba-v1.0.1	35F	Norway_historic	Norway	Norwegian Institute of Public Health	5	1984	39	NA	NA
GPS_NO_NIPH_1220	202209111732-v3.2.0	1492	1	5	4	5	5	3	5	18	seroba-v1.0.1	14	Norway_historic	Norway	Norwegian Institute of Public Health	NA	2007	87	NA	0.25
GPS_NO_NIPH_1221	202209111732-v3.2.0	2093	15	5	19	15	6	20	71	1	seroba-v1.0.1	19F	Norway_historic	Norway	Norwegian Institute of Public Health	NA	2007	20	NA	1
GPS_NO_NIPH_1222	202209111732-v3.2.0	320	4	16	19	15	6	20	1	1	seroba-v1.0.1	19F	Norway_historic	Norway	Norwegian Institute of Public Health	NA	2007	56	NA	4
GPS_NO_NIPH_1223	202209111732-v3.2.0	156	7	11	10	1	6	8	1	6	seroba-v1.0.1	14	Norway_historic	Norway	Norwegian Institute of Public Health	NA	2007	36	NA	2
GPS_NO_NIPH_1224	202209111732-v3.2.0	9	1	5	4	5	5	1	8	18	seroba-v1.0.1	14	Norway_historic	Norway	Norwegian Institute of Public Health	NA	2007	2	NA	0.032
GPS_NO_NIPH_1225	202209111732-v3.2.0	239	15	17	4	16	6	19	17	43	seroba-v1.0.1	09V	Norway_historic	Norway	Norwegian Institute of Public Health	NA	2007	96	NA	0.016
GPS_NO_NIPH_1226	202209111732-v3.2.0	9	1	5	4	5	5	1	8	18	seroba-v1.0.1	14	Norway_historic	Norway	Norwegian Institute of Public Health	NA	2007	87	NA	0.032
GPS_NO_NIPH_1227	202209111732-v3.2.0	1233	10	11	34	16	15	1	145	67	seroba-v1.0.1	18C	Norway_historic	Norway	Norwegian Institute of Public Health	NA	2007	59	NA	0.032
GPS_NO_NIPH_1228	202209111732-v3.2.0	271	4	16	19	15	6	20	26	1	seroba-v1.0.1	19F	Norway_historic	Norway	Norwegian Institute of Public Health	NA	2007	55	NA	4
GPS_NO_NIPH_1229	202209111732-v3.2.0	1590	7	101	54	16	6	1	14	782;120	seroba-v1.0.1	06B	Norway_historic	Norway	Norwegian Institute of Public Health	NA	2007	6	NA	0.5
GPS_NO_NIPH_123	202209111732-v3.2.0	1871	1	16	4	10	7	1	31	61	seroba-v1.0.1	09V	Norway_historic	Norway	Norwegian Institute of Public Health	9	2000	74	NA	0.064
GPS_NO_NIPH_1230	202209111732-v3.2.0	2697	4	16	19	15	6	20	252	1	seroba-v1.0.1	19F	Norway_historic	Norway	Norwegian Institute of Public Health	NA	2007	0	NA	4
GPS_NO_NIPH_1231	202209111732-v3.2.0	fa640bdd9211f22e9f132a6afe376a8dc9c84e3b	12	11	385	6	6	22	14	10	seroba-v1.0.1	3	Norway_historic	Norway	Norwegian Institute of Public Health	NA	2007	10	NA	0.5
GPS_NO_NIPH_1232	202209111732-v3.2.0	462	5	42	52	1	9	1	11	NA	seroba-v1.0.1	19F	Norway_historic	Norway	Norwegian Institute of Public Health	NA	2007	61	NA	0.016
GPS_NO_NIPH_1233	202209111732-v3.2.0	1176	10	20	8	10	6	1	29	32	seroba-v1.0.1	07F	Norway_historic	Norway	Norwegian Institute of Public Health	NA	2008	36	NA	0.064
GPS_NO_NIPH_1234	202209111732-v3.2.0	9	1	5	4	5	5	1	8	18	seroba-v1.0.1	14	Norway_historic	Norway	Norwegian Institute of Public Health	NA	2008	55	NA	0.016
GPS_NO_NIPH_1235	202209111732-v3.2.0	2685	1	10	62	10	15	1	8	156	seroba-v1.0.1	16F	Norway_historic	Norway	Norwegian Institute of Public Health	NA	2008	80	NA	0.125
GPS_NO_NIPH_1236	202209111732-v3.2.0	9	1	5	4	5	5	1	8	18	seroba-v1.0.1	14	Norway_historic	Norway	Norwegian Institute of Public Health	NA	2008	60	NA	0.016
GPS_NO_NIPH_1237	202209111732-v3.2.0	63	2	5	36	12	17	21	14	904;9	seroba-v1.0.1	14	Norway_historic	Norway	Norwegian Institute of Public Health	NA	2008	72	NA	0.125
GPS_NO_NIPH_1238	202209111732-v3.2.0	113	7	2	1	1	10	1	21	50	seroba-v1.0.1	18C	Norway_historic	Norway	Norwegian Institute of Public Health	NA	2008	31	NA	0.016
GPS_NO_NIPH_1239	202209111732-v3.2.0	179	7	14	40	12	1	1	14	44	seroba-v1.0.1	19F	Norway_historic	Norway	Norwegian Institute of Public Health	NA	2008	76	NA	0.032
GPS_NO_NIPH_124	202209111732-v3.2.0	162	7	11	10	1	6	8	14	6	seroba-v1.0.1	09V	Norway_historic	Norway	Norwegian Institute of Public Health	11	1996	96	NA	0.016
GPS_NO_NIPH_1240	202209111732-v3.2.0	66	2	8	2	4	6	1	1	16	seroba-v1.0.1	09N	Norway_historic	Norway	Norwegian Institute of Public Health	NA	2008	85	NA	0.016
GPS_NO_NIPH_1241	202209111732-v3.2.0	177	7	14	4	12	1	1	14	44	seroba-v1.0.1	19F	Norway_historic	Norway	Norwegian Institute of Public Health	NA	2008	60	NA	0.064
GPS_NO_NIPH_1242	202209111732-v3.2.0	100	5	12	29	12	9	39	18	3	seroba-v1.0.1	33F	Norway_historic	Norway	Norwegian Institute of Public Health	NA	2008	61	NA	0.016
GPS_NO_NIPH_1243	202209111732-v3.2.0	1848	10	8	30	35	6	1	9	99	seroba-v1.0.1	19A	Norway_historic	Norway	Norwegian Institute of Public Health	NA	2008	2	NA	0.016
GPS_NO_NIPH_1244	202209111732-v3.2.0	9	1	5	4	5	5	1	8	18	seroba-v1.0.1	14	Norway_historic	Norway	Norwegian Institute of Public Health	NA	2008	29	NA	0.032
GPS_NO_NIPH_1245	202209111732-v3.2.0	100	5	12	29	12	9	39	18	3	seroba-v1.0.1	33F	Norway_historic	Norway	Norwegian Institute of Public Health	NA	2008	65	NA	0.032
GPS_NO_NIPH_1246	202209111732-v3.2.0	9	1	5	4	5	5	1	8	18	seroba-v1.0.1	14	Norway_historic	Norway	Norwegian Institute of Public Health	NA	2008	27	NA	0.016
GPS_NO_NIPH_1247	202209111732-v3.2.0	855	10	32	19	1	6	14	14	553	seroba-v1.0.1	06A	Norway_historic	Norway	Norwegian Institute of Public Health	NA	2008	68	NA	0.5
GPS_NO_NIPH_1248	202209111732-v3.2.0	100	5	12	29	12	9	39	18	3	seroba-v1.0.1	33F	Norway_historic	Norway	Norwegian Institute of Public Health	NA	2008	40	NA	0.016
GPS_NO_NIPH_1249	202209111732-v3.2.0	143	7	5	10	18	6	8	1	6	seroba-v1.0.1	14	Norway_historic	Norway	Norwegian Institute of Public Health	NA	2008	78	NA	1
GPS_NO_NIPH_125	202209111732-v3.2.0	9	1	5	4	5	5	1	8	18	seroba-v1.0.1	14	Norway_historic	Norway	Norwegian Institute of Public Health	10	2002	80	NA	0.016
GPS_NO_NIPH_1250	202209111732-v3.2.0	2c193e7839f577bf640536d1855f90999ee2a058	15	5	1	1	10	11	14	NA	seroba-v1.0.1	35B	Norway_historic	Norway	Norwegian Institute of Public Health	NA	2008	70	NA	0.25
GPS_NO_NIPH_1251	202209111732-v3.2.0	9	1	5	4	5	5	1	8	18	seroba-v1.0.1	14	Norway_historic	Norway	Norwegian Institute of Public Health	NA	2008	36	NA	0.032
GPS_NO_NIPH_1252	202209111732-v3.2.0	156	7	11	10	1	6	8	1	6	seroba-v1.0.1	14	Norway_historic	Norway	Norwegian Institute of Public Health	NA	2008	98	NA	1
GPS_NO_NIPH_1253	202209111732-v3.2.0	3772	2	19	2	17	6	22	1	10	seroba-v1.0.1	19A	Norway_historic	Norway	Norwegian Institute of Public Health	NA	2007	1	NA	1
GPS_NO_NIPH_1254	202209111732-v3.2.0	9	1	5	4	5	5	1	8	18	seroba-v1.0.1	14	Norway_historic	Norway	Norwegian Institute of Public Health	NA	2008	70	NA	0.016
GPS_NO_NIPH_1255	202209111732-v3.2.0	386	32	28	1	1	15	52	14	47	seroba-v1.0.1	06C	Norway_historic	Norway	Norwegian Institute of Public Health	NA	2008	89	NA	0.125
GPS_NO_NIPH_1256	202209111732-v3.2.0	433	1	1	4	1	18	58	17	19	seroba-v1.0.1	22F	Norway_historic	Norway	Norwegian Institute of Public Health	NA	2008	78	NA	0.016
GPS_NO_NIPH_1257	202209111732-v3.2.0	2560	1	158	9	9	6	4	168	7	seroba-v1.0.1	23A	Norway_historic	Norway	Norwegian Institute of Public Health	NA	2008	62	NA	0.016
GPS_NO_NIPH_1258	202209111732-v3.2.0	2013	12	19	36	17	6	20	14	10	seroba-v1.0.1	19A	Norway_historic	Norway	Norwegian Institute of Public Health	NA	2008	51	NA	0.25
GPS_NO_NIPH_1259	202209111732-v3.2.0	4027	4	4	2	128	4	1	1	16	seroba-v1.0.1	23F	Norway_historic	Norway	Norwegian Institute of Public Health	NA	2008	38	NA	1
GPS_NO_NIPH_126	202209111732-v3.2.0	9	1	5	4	5	5	1	8	18	seroba-v1.0.1	14	Norway_historic	Norway	Norwegian Institute of Public Health	NA	2004	87	NA	0.016
GPS_NO_NIPH_1260	202209111732-v3.2.0	100	5	12	29	12	9	39	18	3	seroba-v1.0.1	33F	Norway_historic	Norway	Norwegian Institute of Public Health	NA	2008	56	NA	0.016
GPS_NO_NIPH_1261	202209111732-v3.2.0	100	5	12	29	12	9	39	18	3	seroba-v1.0.1	33F	Norway_historic	Norway	Norwegian Institute of Public Health	NA	2008	53	NA	0.016
GPS_NO_NIPH_1262	202209111732-v3.2.0	179	7	14	40	12	1	1	14	44	seroba-v1.0.1	19F	Norway_historic	Norway	Norwegian Institute of Public Health	NA	2008	77	NA	0.064
GPS_NO_NIPH_1263	202209111732-v3.2.0	162	7	11	10	1	6	8	14	6	seroba-v1.0.1	09V	Norway_historic	Norway	Norwegian Institute of Public Health	NA	2008	40	NA	0.016
GPS_NO_NIPH_1264	202209111732-v3.2.0	177	7	14	4	12	1	1	14	44	seroba-v1.0.1	19F	Norway_historic	Norway	Norwegian Institute of Public Health	NA	2008	81	NA	0.064
GPS_NO_NIPH_1265	202209111732-v3.2.0	9	1	5	4	5	5	1	8	18	seroba-v1.0.1	14	Norway_historic	Norway	Norwegian Institute of Public Health	NA	2008	70	NA	0.016
GPS_NO_NIPH_1266	202209111732-v3.2.0	9	1	5	4	5	5	1	8	18	seroba-v1.0.1	14	Norway_historic	Norway	Norwegian Institute of Public Health	NA	2008	80	NA	0.016
GPS_NO_NIPH_1267	202209111732-v3.2.0	100	5	12	29	12	9	39	18	3	seroba-v1.0.1	33F	Norway_historic	Norway	Norwegian Institute of Public Health	NA	2008	54	NA	0.016
GPS_NO_NIPH_1268	202209111732-v3.2.0	9b48864e46e20fa8d71f9a63ca957242d14595dd	7	13	8	16	15	217	8	5	seroba-v1.0.1	19F	Norway_historic	Norway	Norwegian Institute of Public Health	NA	2008	94	NA	0.25
GPS_NO_NIPH_1269	202209111732-v3.2.0	2c193e7839f577bf640536d1855f90999ee2a058	15	5	1	1	10	11	14	NA	seroba-v1.0.1	35B	Norway_historic	Norway	Norwegian Institute of Public Health	NA	2008	63	NA	0.125
GPS_NO_NIPH_127	202209111732-v3.2.0	309	8	10	2	5	9	48	6	157	seroba-v1.0.1	19F	Norway_historic	Norway	Norwegian Institute of Public Health	2	1982	1	NA	NA
GPS_NO_NIPH_1270	202209111732-v3.2.0	3102	110	5	4	5	5	1	8	18	seroba-v1.0.1	14	Norway_historic	Norway	Norwegian Institute of Public Health	NA	2008	82	NA	0.016
GPS_NO_NIPH_1271	202209111732-v3.2.0	100	5	12	29	12	9	39	18	3	seroba-v1.0.1	33F	Norway_historic	Norway	Norwegian Institute of Public Health	NA	2008	70	NA	0.016
GPS_NO_NIPH_1272	202209111732-v3.2.0	156	7	11	10	1	6	8	1	6	seroba-v1.0.1	14	Norway_historic	Norway	Norwegian Institute of Public Health	NA	2008	75	NA	2
GPS_NO_NIPH_1273	202209111732-v3.2.0	156	7	11	10	1	6	8	1	6	seroba-v1.0.1	09V	Norway_historic	Norway	Norwegian Institute of Public Health	NA	2009	39	NA	2
GPS_NO_NIPH_1274	202209111732-v3.2.0	166	7	11	10	1	6	1	1	6	seroba-v1.0.1	11A	Norway_historic	Norway	Norwegian Institute of Public Health	NA	2009	67	NA	4
GPS_NO_NIPH_1275	202209111732-v3.2.0	236	15	16	19	15	6	20	26	1	seroba-v1.0.1	19F	Norway_historic	Norway	Norwegian Institute of Public Health	NA	2009	30	NA	1
GPS_NO_NIPH_1276	202209111732-v3.2.0	166	7	11	10	1	6	1	1	6	seroba-v1.0.1	11A	Norway_historic	Norway	Norwegian Institute of Public Health	NA	2009	64	NA	1
GPS_NO_NIPH_1277	202209111732-v3.2.0	392	7	5	1	1	6	31	14	49	seroba-v1.0.1	3	Norway_historic	Norway	Norwegian Institute of Public Health	NA	2009	44	NA	0.064
GPS_NO_NIPH_1278	202209111732-v3.2.0	320	4	16	19	15	6	20	1	1	seroba-v1.0.1	19A	Norway_historic	Norway	Norwegian Institute of Public Health	NA	2009	2	NA	2
GPS_NO_NIPH_1279	202209111732-v3.2.0	1692	1	5	7	12	17	158	14	29	seroba-v1.0.1	06C	Norway_historic	Norway	Norwegian Institute of Public Health	NA	2009	74	NA	0.016
GPS_NO_NIPH_128	202209111732-v3.2.0	25740a549e464139048fa78a3e8489fa25f18e59	5	6	1	2	6	1	606	23	seroba-v1.0.1	6E(6B)	Norway_historic	Norway	Norwegian Institute of Public Health	5	1986	2	NA	NA
GPS_NO_NIPH_1280	202209111732-v3.2.0	558	18	12	4	44	14	77	97	59	seroba-v1.0.1	35B	Norway_historic	Norway	Norwegian Institute of Public Health	NA	2009	2	NA	0.5
GPS_NO_NIPH_1281	202209111732-v3.2.0	81	4	4	2	4	4	1	1	16	seroba-v1.0.1	23F	Norway_historic	Norway	Norwegian Institute of Public Health	NA	2009	89	NA	1
GPS_NO_NIPH_1282	202209111732-v3.2.0	1377	13	84	15	14	10	16	19	83	seroba-v1.0.1	3	Norway_historic	Norway	Norwegian Institute of Public Health	NA	2009	65	NA	0.032
GPS_NO_NIPH_1283	202209111732-v3.2.0	1589	8	9	2	1	6	1	167	15	seroba-v1.0.1	07F	Norway_historic	Norway	Norwegian Institute of Public Health	NA	2009	35	NA	0.016
GPS_NO_NIPH_1284	202209111732-v3.2.0	276	2	19	2	17	6	22	14	10	seroba-v1.0.1	19A	Norway_historic	Norway	Norwegian Institute of Public Health	NA	2009	66	NA	0.5
GPS_NO_NIPH_1285	202209111732-v3.2.0	205	10	5	4	5	13	10	18	27	seroba-v1.0.1	4	Norway_historic	Norway	Norwegian Institute of Public Health	NA	2009	70	NA	0.016
GPS_NO_NIPH_1286	202209111732-v3.2.0	191	8	9	2	1	6	1	17	15	seroba-v1.0.1	07F	Norway_historic	Norway	Norwegian Institute of Public Health	NA	2009	37	NA	0.016
GPS_NO_NIPH_1287	202209111732-v3.2.0	230	12	19	2	17	6	22	14	10	seroba-v1.0.1	serogroup 24	Norway_historic	Norway	Norwegian Institute of Public Health	NA	2009	77	NA	0.5
GPS_NO_NIPH_1288	202209111732-v3.2.0	276	2	19	2	17	6	22	14	10	seroba-v1.0.1	19A	Norway_historic	Norway	Norwegian Institute of Public Health	NA	2009	19	NA	1
GPS_NO_NIPH_1289	202209111732-v3.2.0	63	2	5	36	12	17	21	14	904;9	seroba-v1.0.1	15A	Norway_historic	Norway	Norwegian Institute of Public Health	NA	2009	2	NA	0.25
GPS_NO_NIPH_129	202209111732-v3.2.0	9	1	5	4	5	5	1	8	18	seroba-v1.0.1	14	Norway_historic	Norway	Norwegian Institute of Public Health	NA	2003	80	NA	0.016
GPS_NO_NIPH_1290	202209111732-v3.2.0	433	1	1	4	1	18	58	17	19	seroba-v1.0.1	22F	Norway_historic	Norway	Norwegian Institute of Public Health	NA	2009	56	NA	0.016
GPS_NO_NIPH_1291	202209111732-v3.2.0	53	2	5	1	11	16	3	14	3	seroba-v1.0.1	8	Norway_historic	Norway	Norwegian Institute of Public Health	NA	2009	39	NA	0.008
GPS_NO_NIPH_1292	202209111732-v3.2.0	4149	8	37	9	29	2	12	339	81	seroba-v1.0.1	alternative_aliB_NT	Norway_historic	Norway	Norwegian Institute of Public Health	NA	2009	8	NA	2
GPS_NO_NIPH_1293	202209111732-v3.2.0	2013	12	19	36	17	6	20	14	10	seroba-v1.0.1	19A	Norway_historic	Norway	Norwegian Institute of Public Health	NA	2009	7	NA	0.25
GPS_NO_NIPH_1294	202209111732-v3.2.0	440	7	5	1	1	13	31	14	49	seroba-v1.0.1	23F	Norway_historic	Norway	Norwegian Institute of Public Health	NA	2009	70	NA	0.016
GPS_NO_NIPH_1295	202209111732-v3.2.0	199	8	13	14	4	17	4	14	4	seroba-v1.0.1	19A	Norway_historic	Norway	Norwegian Institute of Public Health	NA	2009	89	NA	0.016
GPS_NO_NIPH_1296	202209111732-v3.2.0	53	2	5	1	11	16	3	14	3	seroba-v1.0.1	8	Norway_historic	Norway	Norwegian Institute of Public Health	NA	2009	82	NA	0.008
GPS_NO_NIPH_1297	202209111732-v3.2.0	4901	2	8	4	1	6	16	31	682	seroba-v1.0.1	20	Norway_historic	Norway	Norwegian Institute of Public Health	NA	2009	69	NA	0.016
GPS_NO_NIPH_1298	202209111732-v3.2.0	1176	10	20	8	10	6	1	29	32	seroba-v1.0.1	07F	Norway_historic	Norway	Norwegian Institute of Public Health	NA	2009	86	NA	0.032
GPS_NO_NIPH_1299	202209111732-v3.2.0	4186	2	5	9	10	17	4	31	84	seroba-v1.0.1	19F	Norway_historic	Norway	Norwegian Institute of Public Health	NA	2009	nd	NA	0.125
GPS_NO_NIPH_13	202209111732-v3.2.0	249	16	13	20	5	6	10	14	27	seroba-v1.0.1	4	Norway_historic	Norway	Norwegian Institute of Public Health	3	1986	35	NA	NA
GPS_NO_NIPH_130	202209111732-v3.2.0	156	7	11	10	1	6	8	1	6	seroba-v1.0.1	14	Norway_historic	Norway	Norwegian Institute of Public Health	NA	2000	80	NA	1
GPS_NO_NIPH_1300	202209111732-v3.2.0	36	1	8	4	1	1	4	6	7	seroba-v1.0.1	23F	Norway_historic	Norway	Norwegian Institute of Public Health	NA	2009	93	NA	0.032
GPS_NO_NIPH_1301	202209111732-v3.2.0	306	12	8	13	5	16	4	20	31	seroba-v1.0.1	1	Norway_historic	Norway	Norwegian Institute of Public Health	NA	2009	34	NA	0.016
GPS_NO_NIPH_1302	202209111732-v3.2.0	30	1	5	27	20	1	1	1	46	seroba-v1.0.1	16F	Norway_historic	Norway	Norwegian Institute of Public Health	NA	2009	82	NA	0.032
GPS_NO_NIPH_1303	202209111732-v3.2.0	3795	8	199	2	1	6	1	17	15	seroba-v1.0.1	07F	Norway_historic	Norway	Norwegian Institute of Public Health	NA	2009	42	NA	0.016
GPS_NO_NIPH_1304	202209111732-v3.2.0	180	7	15	2	10	6	1	22	12	seroba-v1.0.1	3	Norway_historic	Norway	Norwegian Institute of Public Health	NA	2009	71	NA	0.016
GPS_NO_NIPH_1305	202209111732-v3.2.0	3772	2	19	2	17	6	22	1	10	seroba-v1.0.1	19A	Norway_historic	Norway	Norwegian Institute of Public Health	NA	2009	87	NA	0.5
GPS_NO_NIPH_1306	202209111732-v3.2.0	816	5	40	4	19	10	1	27	36	seroba-v1.0.1	10A	Norway_historic	Norway	Norwegian Institute of Public Health	4	2009	41	NA	0.016
GPS_NO_NIPH_1307	202209111732-v3.2.0	143	7	5	10	18	6	8	1	6	seroba-v1.0.1	14	Norway_historic	Norway	Norwegian Institute of Public Health	5	2009	1	NA	1
GPS_NO_NIPH_1308	202209111732-v3.2.0	476	18	3	4	18	15	1	14	316	seroba-v1.0.1	19F	Norway_historic	Norway	Norwegian Institute of Public Health	6	2009	80	NA	0.016
GPS_NO_NIPH_1309	202209111732-v3.2.0	481	5	1	4	2	10	1	27	35	seroba-v1.0.1	06C	Norway_historic	Norway	Norwegian Institute of Public Health	8	2009	34	NA	0.016
GPS_NO_NIPH_131	202209111732-v3.2.0	62	2	5	29	12	16	3	14	3	seroba-v1.0.1	11A	Norway_historic	Norway	Norwegian Institute of Public Health	3	2013	62	BLOOD	0.016
GPS_NO_NIPH_1310	202209111732-v3.2.0	306	12	8	13	5	16	4	20	31	seroba-v1.0.1	1	Norway_historic	Norway	Norwegian Institute of Public Health	10	2009	43	NA	0.016
GPS_NO_NIPH_1311	202209111732-v3.2.0	320	4	16	19	15	6	20	1	1	seroba-v1.0.1	19F	Norway_historic	Norway	Norwegian Institute of Public Health	11	2009	5	NA	4
GPS_NO_NIPH_1312	202209111732-v3.2.0	1176	10	20	8	10	6	1	29	32	seroba-v1.0.1	07F	Norway_historic	Norway	Norwegian Institute of Public Health	NA	2010	69	NA	0.064
GPS_NO_NIPH_1313	202209111732-v3.2.0	30	1	5	27	20	1	1	1	46	seroba-v1.0.1	16F	Norway_historic	Norway	Norwegian Institute of Public Health	NA	2010	81	NA	0.016
GPS_NO_NIPH_1314	202209111732-v3.2.0	323fef7d56c8476ec09986e987e49439f78aba90	7	50413a1f74cee21bc25a1994cbab053bc0f8a0ac	2	6	10	26	1	11	seroba-v1.0.1	15B	Norway_historic	Norway	Norwegian Institute of Public Health	NA	2010	90	NA	0.016
GPS_NO_NIPH_1315	202209111732-v3.2.0	1176	10	20	8	10	6	1	29	32	seroba-v1.0.1	07F	Norway_historic	Norway	Norwegian Institute of Public Health	NA	2010	34	NA	0.064
GPS_NO_NIPH_1316	202209111732-v3.2.0	205	10	5	4	5	13	10	18	27	seroba-v1.0.1	4	Norway_historic	Norway	Norwegian Institute of Public Health	NA	2010	9	NA	0.016
GPS_NO_NIPH_1317	202209111732-v3.2.0	5034	12	19	2	17	6	22	5	10	seroba-v1.0.1	19A	Norway_historic	Norway	Norwegian Institute of Public Health	NA	2010	78	NA	0.5
GPS_NO_NIPH_1318	202209111732-v3.2.0	276	2	19	2	17	6	22	14	10	seroba-v1.0.1	19A	Norway_historic	Norway	Norwegian Institute of Public Health	NA	2010	48	NA	1
GPS_NO_NIPH_1319	202209111732-v3.2.0	457299a86c5eb0b75808cd5b5fa4fa45adb0f276	7	82fd46e07e7ea511090919a77496ef291e1441ba	2	10	6	1	22	12	seroba-v1.0.1	3	Norway_historic	Norway	Norwegian Institute of Public Health	NA	2010	88	NA	0.016
GPS_NO_NIPH_132	202209111732-v3.2.0	63	2	5	36	12	17	21	14	904;9	seroba-v1.0.1	14	Norway_historic	Norway	Norwegian Institute of Public Health	NA	1995	2	NA	0.5
GPS_NO_NIPH_1320	202209111732-v3.2.0	1176	10	20	8	10	6	1	29	32	seroba-v1.0.1	07F	Norway_historic	Norway	Norwegian Institute of Public Health	NA	2010	13	NA	0.016
GPS_NO_NIPH_1321	202209111732-v3.2.0	180	7	15	2	10	6	1	22	12	seroba-v1.0.1	3	Norway_historic	Norway	Norwegian Institute of Public Health	NA	2010	1	NA	0.016
GPS_NO_NIPH_1322	202209111732-v3.2.0	30	1	5	27	20	1	1	1	46	seroba-v1.0.1	16F	Norway_historic	Norway	Norwegian Institute of Public Health	NA	2010	69	NA	0.016
GPS_NO_NIPH_1323	202209111732-v3.2.0	179	7	14	40	12	1	1	14	44	seroba-v1.0.1	19F	Norway_historic	Norway	Norwegian Institute of Public Health	NA	2010	0	NA	1
GPS_NO_NIPH_1324	202209111732-v3.2.0	5955	193	1	4	1	18	58	17	19	seroba-v1.0.1	22F	Norway_historic	Norway	Norwegian Institute of Public Health	NA	2010	52	NA	0.016
GPS_NO_NIPH_1325	202209111732-v3.2.0	1864	7	11	10	1	6	8	203	6	seroba-v1.0.1	09V	Norway_historic	Norway	Norwegian Institute of Public Health	NA	2010	84	NA	0.25
GPS_NO_NIPH_1326	202209111732-v3.2.0	156	7	11	10	1	6	8	1	6	seroba-v1.0.1	09V	Norway_historic	Norway	Norwegian Institute of Public Health	NA	2010	76	NA	1
GPS_NO_NIPH_1327	202209111732-v3.2.0	1360	5	7	4	10	10	4	27	64	seroba-v1.0.1	06A	Norway_historic	Norway	Norwegian Institute of Public Health	NA	2010	55	NA	0.032
GPS_NO_NIPH_1328	202209111732-v3.2.0	da9ef9b144dd3397800d878155d5ad6e3f312726	4	e92e07cb0e1485a564aada79d8a224f74679ba71	2	4	6	1	1	16	seroba-v1.0.1	14	Norway_historic	Norway	Norwegian Institute of Public Health	NA	2010	60	NA	1
GPS_NO_NIPH_1329	202209111732-v3.2.0	1551	5	7	4	2	10	1	6	35	seroba-v1.0.1	10A	Norway_historic	Norway	Norwegian Institute of Public Health	NA	2010	32	NA	0.016
GPS_NO_NIPH_133	202209111732-v3.2.0	9	1	5	4	5	5	1	8	18	seroba-v1.0.1	14	Norway_historic	Norway	Norwegian Institute of Public Health	NA	2004	64	NA	0.016
GPS_NO_NIPH_1330	202209111732-v3.2.0	191	8	9	2	1	6	1	17	15	seroba-v1.0.1	07F	Norway_historic	Norway	Norwegian Institute of Public Health	NA	2010	57	NA	0.016
GPS_NO_NIPH_1331	202209111732-v3.2.0	440	7	5	1	1	13	31	14	49	seroba-v1.0.1	23F	Norway_historic	Norway	Norwegian Institute of Public Health	NA	2010	64	NA	0.016
GPS_NO_NIPH_1332	202209111732-v3.2.0	306	12	8	13	5	16	4	20	31	seroba-v1.0.1	1	Norway_historic	Norway	Norwegian Institute of Public Health	NA	2010	60	NA	0.016
GPS_NO_NIPH_1333	202209111732-v3.2.0	3127	1	25	4	4	15	28	28	763	seroba-v1.0.1	06C	Norway_historic	Norway	Norwegian Institute of Public Health	NA	2010	3	NA	0.008
GPS_NO_NIPH_1334	202209111732-v3.2.0	143	7	5	10	18	6	8	1	6	seroba-v1.0.1	14	Norway_historic	Norway	Norwegian Institute of Public Health	NA	2010	72	NA	1
GPS_NO_NIPH_1335	202209111732-v3.2.0	392	7	5	1	1	6	31	14	49	seroba-v1.0.1	17F	Norway_historic	Norway	Norwegian Institute of Public Health	NA	2010	23	NA	0.016
GPS_NO_NIPH_1336	202209111732-v3.2.0	1692	1	5	7	12	17	158	14	29	seroba-v1.0.1	06C	Norway_historic	Norway	Norwegian Institute of Public Health	NA	2010	95	NA	0.016
GPS_NO_NIPH_1337	202209111732-v3.2.0	1176	10	20	8	10	6	1	29	32	seroba-v1.0.1	07F	Norway_historic	Norway	Norwegian Institute of Public Health	NA	2010	75	NA	0.064
GPS_NO_NIPH_1338	202209111732-v3.2.0	2685	1	10	62	10	15	1	8	156	seroba-v1.0.1	16F	Norway_historic	Norway	Norwegian Institute of Public Health	NA	2010	73	NA	0.125
GPS_NO_NIPH_1339	202209111732-v3.2.0	276	2	19	2	17	6	22	14	10	seroba-v1.0.1	19A	Norway_historic	Norway	Norwegian Institute of Public Health	NA	2010	60	NA	0.5
GPS_NO_NIPH_134	202209111732-v3.2.0	9	1	5	4	5	5	1	8	18	seroba-v1.0.1	14	Norway_historic	Norway	Norwegian Institute of Public Health	10	2002	77	NA	0.016
GPS_NO_NIPH_1340	202209111732-v3.2.0	1379	1	5	9	12	94	28	20	89	seroba-v1.0.1	06C	Norway_historic	Norway	Norwegian Institute of Public Health	NA	2010	66	NA	0.032
GPS_NO_NIPH_1341	202209111732-v3.2.0	5860	1	1	4	1	18	58	6	19	seroba-v1.0.1	22F	Norway_historic	Norway	Norwegian Institute of Public Health	NA	2010	59	NA	0.016
GPS_NO_NIPH_1342	202209111732-v3.2.0	199	8	13	14	4	17	4	14	4	seroba-v1.0.1	19A	Norway_historic	Norway	Norwegian Institute of Public Health	NA	2010	87	NA	0.064
GPS_NO_NIPH_1343	202209111732-v3.2.0	199	8	13	14	4	17	4	14	4	seroba-v1.0.1	15C	Norway_historic	Norway	Norwegian Institute of Public Health	NA	2010	86	NA	0.032
GPS_NO_NIPH_1344	202209111732-v3.2.0	2013	12	19	36	17	6	20	14	10	seroba-v1.0.1	19A	Norway_historic	Norway	Norwegian Institute of Public Health	NA	2010	89	NA	0.25
GPS_NO_NIPH_1345	202209111732-v3.2.0	408	2	5	6	12	16	3	14	3	seroba-v1.0.1	11A	Norway_historic	Norway	Norwegian Institute of Public Health	NA	2010	81	NA	0.032
GPS_NO_NIPH_1346	202209111732-v3.2.0	1357	7	11	10	1	6	143	1	6	seroba-v1.0.1	09V	Norway_historic	Norway	Norwegian Institute of Public Health	NA	2010	87	NA	1
GPS_NO_NIPH_1347	202209111732-v3.2.0	180	7	15	2	10	6	1	22	12	seroba-v1.0.1	3	Norway_historic	Norway	Norwegian Institute of Public Health	NA	2010	39	NA	0.016
GPS_NO_NIPH_1348	202209111732-v3.2.0	180	7	15	2	10	6	1	22	12	seroba-v1.0.1	3	Norway_historic	Norway	Norwegian Institute of Public Health	NA	2010	64	NA	0.016
GPS_NO_NIPH_1349	202209111732-v3.2.0	334	7	11	10	16	6	8	1	6	seroba-v1.0.1	09V	Norway_historic	Norway	Norwegian Institute of Public Health	NA	2010	39	NA	1
GPS_NO_NIPH_135	202209111732-v3.2.0	af077e1b2419f0cedc4a7c0502b703d6f65b5175	5	6	1	c8762727b72a1c33bc49e36d812bc75ab0694b93	6	1	14	23	seroba-v1.0.1	6E(6B)	Norway_historic	Norway	Norwegian Institute of Public Health	9	2000	84	NA	0.016
GPS_NO_NIPH_1350	202209111732-v3.2.0	191	8	9	2	1	6	1	17	15	seroba-v1.0.1	07F	Norway_historic	Norway	Norwegian Institute of Public Health	NA	2010	40	NA	0.016
GPS_NO_NIPH_1351	202209111732-v3.2.0	2372	18	13	8	6	3	6	46	5	seroba-v1.0.1	23B1	Norway_historic	Norway	Norwegian Institute of Public Health	NA	2010	51	NA	0.25
GPS_NO_NIPH_1352	202209111732-v3.2.0	232	13	9	15	14	10	16	1	83	seroba-v1.0.1	3	Norway_historic	Norway	Norwegian Institute of Public Health	10	1987	85	NA	NA
GPS_NO_NIPH_1353	202209111732-v3.2.0	100	5	12	29	12	9	39	18	3	seroba-v1.0.1	33F	Norway_historic	Norway	Norwegian Institute of Public Health	2	2012	1	BLOOD	0.016
GPS_NO_NIPH_1354	202209111732-v3.2.0	444	1	2	29	1	43	14	18	57	seroba-v1.0.1	31	Norway_historic	Norway	Norwegian Institute of Public Health	5	1982	78	NA	NA
GPS_NO_NIPH_1355	202209111732-v3.2.0	367	2	22	4	18	27	4	8	580	seroba-v1.0.1	06C	Norway_historic	Norway	Norwegian Institute of Public Health	NA	2000	83	NA	0.125
GPS_NO_NIPH_1356	202209111732-v3.2.0	191	8	9	2	1	6	1	17	15	seroba-v1.0.1	07F	Norway_historic	Norway	Norwegian Institute of Public Health	12	1986	55	NA	NA
GPS_NO_NIPH_1357	202209111732-v3.2.0	433	1	1	4	1	18	58	17	19	seroba-v1.0.1	22F	Norway_historic	Norway	Norwegian Institute of Public Health	3	2013	93	BLOOD	0.032
GPS_NO_NIPH_1358	202209111732-v3.2.0	273	5	6	1	2	6	1	14	23	seroba-v1.0.1	6E(6B)	Norway_historic	Norway	Norwegian Institute of Public Health	2	2001	68	NA	0.016
GPS_NO_NIPH_1359	202209111732-v3.2.0	162	7	11	10	1	6	8	14	6	seroba-v1.0.1	09V	Norway_historic	Norway	Norwegian Institute of Public Health	10	1987	nd	NA	NA
GPS_NO_NIPH_136	202209111732-v3.2.0	2cf81133b823792595052925aa8f54a862f96376	10	16	32	1	6	1	6	NA	seroba-v1.0.1	20	Norway_historic	Norway	Norwegian Institute of Public Health	5	1986	28	NA	NA
GPS_NO_NIPH_1360	202209111732-v3.2.0	490	2	13	9	1	6	19	14	76	seroba-v1.0.1	06B	Norway_historic	Norway	Norwegian Institute of Public Health	12	1986	61	NA	NA
GPS_NO_NIPH_1361	202209111732-v3.2.0	228	12	8	1	5	17	4	20	31	seroba-v1.0.1	1	Norway_historic	Norway	Norwegian Institute of Public Health	1	1986	64	NA	NA
GPS_NO_NIPH_1362	202209111732-v3.2.0	8802	1	8	9	9	6	4	5	7	seroba-v1.0.1	23A	Norway_historic	Norway	Norwegian Institute of Public Health	3	2013	66	BLOOD	0.25
GPS_NO_NIPH_1363	202209111732-v3.2.0	162	7	11	10	1	6	8	14	6	seroba-v1.0.1	19F	Norway_historic	Norway	Norwegian Institute of Public Health	10	1987	2	NA	NA
GPS_NO_NIPH_1364	202209111732-v3.2.0	205	10	5	4	5	13	10	18	27	seroba-v1.0.1	4	Norway_historic	Norway	Norwegian Institute of Public Health	11	1983	82	NA	NA
GPS_NO_NIPH_1365	202209111732-v3.2.0	66	2	8	2	4	6	1	1	16	seroba-v1.0.1	09N	Norway_historic	Norway	Norwegian Institute of Public Health	11	1983	5	NA	NA
GPS_NO_NIPH_1366	202209111732-v3.2.0	423	1	5	4	12	5	3	8	18	seroba-v1.0.1	19F	Norway_historic	Norway	Norwegian Institute of Public Health	1	1982	10	NA	NA
GPS_NO_NIPH_1367	202209111732-v3.2.0	34c604a2db7fbcd4760f0c95a846c63743a17b81	7	5	1	1	13		14	49	seroba-v1.0.1	23F	Norway_historic	Norway	Norwegian Institute of Public Health	1	1985	2	NA	NA
GPS_NO_NIPH_1368	202209111732-v3.2.0	232	13	9	15	14	10	16	1	83	seroba-v1.0.1	3	Norway_historic	Norway	Norwegian Institute of Public Health	1	1987	17	NA	NA
GPS_NO_NIPH_1369	202209111732-v3.2.0	4ac2175ac9845b839808ff91ca5c1ac6385718ba	1	43	41	18	be3cd7a3d5ba319f9a604f6c8ed18c627da41f3d	49	6	38	seroba-v1.0.1	38	Norway_historic	Norway	Norwegian Institute of Public Health	1	1989	70	NA	NA
GPS_NO_NIPH_137	202209111732-v3.2.0	1269	7	11	10	1	6	76	14	6	seroba-v1.0.1	09V	Norway_historic	Norway	Norwegian Institute of Public Health	10	2002	52	NA	0.094
GPS_NO_NIPH_1370	202209111732-v3.2.0	e7c6c66fe47286576f24cfe6b42f0a792e467ce5	1	1	130	1	18	58	17	19	seroba-v1.0.1	22F	Norway_historic	Norway	Norwegian Institute of Public Health	5	1989	76	NA	NA
GPS_NO_NIPH_1371	202209111732-v3.2.0	162	7	11	10	1	6	8	14	6	seroba-v1.0.1	09V	Norway_historic	Norway	Norwegian Institute of Public Health	10	1987	53	NA	NA
GPS_NO_NIPH_1372	202209111732-v3.2.0	10324	1	8	9	11	6	4	6	7	seroba-v1.0.1	23A	Norway_historic	Norway	Norwegian Institute of Public Health	5	2012	91	BLOOD	0.064
GPS_NO_NIPH_1373	202209111732-v3.2.0	30	1	5	27	20	1	1	1	46	seroba-v1.0.1	16F	Norway_historic	Norway	Norwegian Institute of Public Health	5	2012	82	BLOOD	0.032
GPS_NO_NIPH_1374	202209111732-v3.2.0	191	8	9	2	1	6	1	17	15	seroba-v1.0.1	07F	Norway_historic	Norway	Norwegian Institute of Public Health	10	1987	16	NA	NA
GPS_NO_NIPH_1375	202209111732-v3.2.0	9	1	5	4	5	5	1	8	18	seroba-v1.0.1	14	Norway_historic	Norway	Norwegian Institute of Public Health	NA	2005	1	NA	0.016
GPS_NO_NIPH_1376	202209111732-v3.2.0	218	10	20	14	1	6	1	29	32	seroba-v1.0.1	12F	Norway_historic	Norway	Norwegian Institute of Public Health	5	1989	77	NA	NA
GPS_NO_NIPH_1377	202209111732-v3.2.0	9	1	5	4	5	5	1	8	18	seroba-v1.0.1	14	Norway_historic	Norway	Norwegian Institute of Public Health	1	2004	54	NA	0.016
GPS_NO_NIPH_1378	202209111732-v3.2.0	458	2	32	9	47	6	21	17	51	seroba-v1.0.1	3	Norway_historic	Norway	Norwegian Institute of Public Health	5	1989	0	NA	NA
GPS_NO_NIPH_1379	202209111732-v3.2.0	d7773047667dca8fbaaf4df71dbf77f564d46304	10	13	4	5	13	10	d36a38b9a293a128305d54b7dddcbcb206be9521	27	seroba-v1.0.1	4	Norway_historic	Norway	Norwegian Institute of Public Health	5	1989	22	NA	NA
GPS_NO_NIPH_138	202209111732-v3.2.0	218	10	20	14	1	6	1	29	32	seroba-v1.0.1	07F	Norway_historic	Norway	Norwegian Institute of Public Health	1	1987	79	NA	NA
GPS_NO_NIPH_1380	202209111732-v3.2.0	9	1	5	4	5	5	1	8	18	seroba-v1.0.1	14	Norway_historic	Norway	Norwegian Institute of Public Health	2	1998	1	NA	0.016
GPS_NO_NIPH_1381	202209111732-v3.2.0	180	7	15	2	10	6	1	22	12	seroba-v1.0.1	3	Norway_historic	Norway	Norwegian Institute of Public Health	1	1986	38	NA	NA
GPS_NO_NIPH_1382	202209111732-v3.2.0	124	7	5	1	8	14	11	14	39	seroba-v1.0.1	14	Norway_historic	Norway	Norwegian Institute of Public Health	1	1987	3	NA	NA
GPS_NO_NIPH_1383	202209111732-v3.2.0	309	8	10	2	5	9	48	6	157	seroba-v1.0.1	19F	Norway_historic	Norway	Norwegian Institute of Public Health	1	1988	76	NA	NA
GPS_NO_NIPH_1384	202209111732-v3.2.0	162	7	11	10	1	6	8	14	6	seroba-v1.0.1	09V	Norway_historic	Norway	Norwegian Institute of Public Health	11	1987	73	NA	NA
GPS_NO_NIPH_1385	202209111732-v3.2.0	138	7	5	8	5	10	6	14	24	seroba-v1.0.1	06B	Norway_historic	Norway	Norwegian Institute of Public Health	NA	2005	2	NA	0.016
GPS_NO_NIPH_1386	202209111732-v3.2.0	124	7	5	1	8	14	11	14	39	seroba-v1.0.1	14	Norway_historic	Norway	Norwegian Institute of Public Health	11	1987	63	NA	NA
GPS_NO_NIPH_1387	202209111732-v3.2.0	490	2	13	9	1	6	19	14	76	seroba-v1.0.1	06B	Norway_historic	Norway	Norwegian Institute of Public Health	6	1989	32	NA	NA
GPS_NO_NIPH_1388	202209111732-v3.2.0	320	4	16	19	15	6	20	1	1	seroba-v1.0.1	19A	Norway_historic	Norway	Norwegian Institute of Public Health	7	2012	64	NA	2
GPS_NO_NIPH_1389	202209111732-v3.2.0	9	1	5	4	5	5	1	8	18	seroba-v1.0.1	14	Norway_historic	Norway	Norwegian Institute of Public Health	12	1995	0	NA	0.012
GPS_NO_NIPH_139	202209111732-v3.2.0	308	7	2	1	1	31	1	21	50	seroba-v1.0.1	18C	Norway_historic	Norway	Norwegian Institute of Public Health	1	1990	82	NA	NA
GPS_NO_NIPH_1390	202209111732-v3.2.0	166	7	11	10	1	6	1	1	6	seroba-v1.0.1	09V	Norway_historic	Norway	Norwegian Institute of Public Health	NA	1997	80	NA	2
GPS_NO_NIPH_1391	202209111732-v3.2.0	180	7	15	2	10	6	1	22	12	seroba-v1.0.1	3	Norway_historic	Norway	Norwegian Institute of Public Health	4	1988	74	NA	NA
GPS_NO_NIPH_1392	202209111732-v3.2.0	218	10	20	14	1	6	1	29	32	seroba-v1.0.1	12F	Norway_historic	Norway	Norwegian Institute of Public Health	4	1988	58	NA	NA
GPS_NO_NIPH_1393	202209111732-v3.2.0	247	16	13	4	5	6	10	14	27	seroba-v1.0.1	4	Norway_historic	Norway	Norwegian Institute of Public Health	12	1983	32	NA	NA
GPS_NO_NIPH_1394	202209111732-v3.2.0	66	2	8	2	4	6	1	1	16	seroba-v1.0.1	09N	Norway_historic	Norway	Norwegian Institute of Public Health	3	1990	56	NA	NA
GPS_NO_NIPH_1395	202209111732-v3.2.0	440	7	5	1	1	13	31	14	49	seroba-v1.0.1	23F	Norway_historic	Norway	Norwegian Institute of Public Health	3	1990	75	NA	NA
GPS_NO_NIPH_1396	202209111732-v3.2.0	30	1	5	27	20	1	1	1	46	seroba-v1.0.1	16F	Norway_historic	Norway	Norwegian Institute of Public Health	9	2012	70	BLOOD	0.032
GPS_NO_NIPH_1397	202209111732-v3.2.0	100	5	12	29	12	9	39	18	3	seroba-v1.0.1	33F	Norway_historic	Norway	Norwegian Institute of Public Health	1	1989	86	NA	NA
GPS_NO_NIPH_1398	202209111732-v3.2.0	180	7	15	2	10	6	1	22	12	seroba-v1.0.1	3	Norway_historic	Norway	Norwegian Institute of Public Health	9	2012	88	BLOOD	0.032
GPS_NO_NIPH_1399	202209111732-v3.2.0	433	1	1	4	1	18	58	17	19	seroba-v1.0.1	22F	Norway_historic	Norway	Norwegian Institute of Public Health	4	2013	63	BLOOD	0.032
GPS_NO_NIPH_14	202209111732-v3.2.0	162	7	11	10	1	6	8	14	6	seroba-v1.0.1	09V	Norway_historic	Norway	Norwegian Institute of Public Health	NA	1999	76	NA	0.016
GPS_NO_NIPH_140	202209111732-v3.2.0	9	1	5	4	5	5	1	8	18	seroba-v1.0.1	14	Norway_historic	Norway	Norwegian Institute of Public Health	NA	2004	64	NA	0.032
GPS_NO_NIPH_1400	202209111732-v3.2.0	331	7	5	23	18	15	3	14	3	seroba-v1.0.1	33F	Norway_historic	Norway	Norwegian Institute of Public Health	9	1982	65	NA	NA
GPS_NO_NIPH_1401	202209111732-v3.2.0	88	5	5	7	7	8	5	7	198	seroba-v1.0.1	19F	Norway_historic	Norway	Norwegian Institute of Public Health	1	1987	82	NA	NA
GPS_NO_NIPH_1402	202209111732-v3.2.0	33	1	8	1	2	6	4	6	7	seroba-v1.0.1	23F	Norway_historic	Norway	Norwegian Institute of Public Health	9	1982	50	NA	NA
GPS_NO_NIPH_1403	202209111732-v3.2.0	9	1	5	4	5	5	1	8	18	seroba-v1.0.1	14	Norway_historic	Norway	Norwegian Institute of Public Health	NA	2003	85	NA	0.016
GPS_NO_NIPH_1404	202209111732-v3.2.0	124	7	5	1	8	14	11	14	39	seroba-v1.0.1	14	Norway_historic	Norway	Norwegian Institute of Public Health	12	1987	0	NA	NA
GPS_NO_NIPH_1405	202209111732-v3.2.0	205	10	5	4	5	13	10	18	27	seroba-v1.0.1	4	Norway_historic	Norway	Norwegian Institute of Public Health	5	1988	38	NA	NA
GPS_NO_NIPH_1406	202209111732-v3.2.0	100	5	12	29	12	9	39	18	3	seroba-v1.0.1	33F	Norway_historic	Norway	Norwegian Institute of Public Health	10	2012	36	BLOOD	0.032
GPS_NO_NIPH_1407	202209111732-v3.2.0	574	2	1	1	1	6	31	14	NA	seroba-v1.0.1	22F	Norway_historic	Norway	Norwegian Institute of Public Health	11	1984	63	NA	NA
GPS_NO_NIPH_1408	202209111732-v3.2.0	9	1	5	4	5	5	1	8	18	seroba-v1.0.1	14	Norway_historic	Norway	Norwegian Institute of Public Health	NA	1997	63	NA	0.023
GPS_NO_NIPH_1409	202209111732-v3.2.0	228	12	8	1	5	17	4	20	31	seroba-v1.0.1	1	Norway_historic	Norway	Norwegian Institute of Public Health	7	1989	23	NA	NA
GPS_NO_NIPH_141	202209111732-v3.2.0	336	7	13	8	6	1	26	8	370	seroba-v1.0.1	19F	Norway_historic	Norway	Norwegian Institute of Public Health	9	1999	30	NA	0.25
GPS_NO_NIPH_1410	202209111732-v3.2.0	124	7	5	1	8	14	11	14	39	seroba-v1.0.1	14	Norway_historic	Norway	Norwegian Institute of Public Health	4	1990	11	NA	NA
GPS_NO_NIPH_1411	202209111732-v3.2.0	66	2	8	2	4	6	1	1	16	seroba-v1.0.1	09N	Norway_historic	Norway	Norwegian Institute of Public Health	1	1987	72	NA	NA
GPS_NO_NIPH_1412	202209111732-v3.2.0	191	8	9	2	1	6	1	17	15	seroba-v1.0.1	07F	Norway_historic	Norway	Norwegian Institute of Public Health	11	2012	64	BLOOD	0.032
GPS_NO_NIPH_1413	202209111732-v3.2.0	522	18	12	9	1	6	31	6	NA	seroba-v1.0.1	06B	Norway_historic	Norway	Norwegian Institute of Public Health	7	1989	80	NA	NA
GPS_NO_NIPH_1414	202209111732-v3.2.0	63	2	5	36	12	17	21	14	904;9	seroba-v1.0.1	14	Norway_historic	Norway	Norwegian Institute of Public Health	4	1990	52	NA	NA
GPS_NO_NIPH_1415	202209111732-v3.2.0	66	2	8	2	4	6	1	1	16	seroba-v1.0.1	09N	Norway_historic	Norway	Norwegian Institute of Public Health	1	1988	64	NA	NA
GPS_NO_NIPH_1416	202209111732-v3.2.0	62	2	5	29	12	16	3	14	3	seroba-v1.0.1	11A	Norway_historic	Norway	Norwegian Institute of Public Health	12	2012	85	BLOOD	0.032
GPS_NO_NIPH_1417	202209111732-v3.2.0	1161	1	5	4	5	90	1	8	18	seroba-v1.0.1	14	Norway_historic	Norway	Norwegian Institute of Public Health	NA	2001	63	NA	0.016
GPS_NO_NIPH_1418	202209111732-v3.2.0	9	1	5	4	5	5	1	8	18	seroba-v1.0.1	14	Norway_historic	Norway	Norwegian Institute of Public Health	NA	2001	95	NA	0.016
GPS_NO_NIPH_1419	202209111732-v3.2.0	433	1	1	4	1	18	58	17	19	seroba-v1.0.1	22F	Norway_historic	Norway	Norwegian Institute of Public Health	7	2013	85	BLOOD	0.016
GPS_NO_NIPH_142	202209111732-v3.2.0	385	7	6	1	2	6	1	14	23	seroba-v1.0.1	6E(6B)	Norway_historic	Norway	Norwegian Institute of Public Health	4	2001	78	NA	0.016
GPS_NO_NIPH_1420	202209111732-v3.2.0	53	2	5	1	11	16	3	14	3	seroba-v1.0.1	8	Norway_historic	Norway	Norwegian Institute of Public Health	4	2013	37	BLOOD	0.016
GPS_NO_NIPH_1421	202209111732-v3.2.0	9	1	5	4	5	5	1	8	18	seroba-v1.0.1	14	Norway_historic	Norway	Norwegian Institute of Public Health	3	1997	66	NA	0.016
GPS_NO_NIPH_1422	202209111732-v3.2.0	9	1	5	4	5	5	1	8	18	seroba-v1.0.1	14	Norway_historic	Norway	Norwegian Institute of Public Health	3	2004	59	NA	0.016
GPS_NO_NIPH_1423	202209111732-v3.2.0	9	1	5	4	5	5	1	8	18	seroba-v1.0.1	14	Norway_historic	Norway	Norwegian Institute of Public Health	NA	1996	65	NA	0.012
GPS_NO_NIPH_1424	202209111732-v3.2.0	124	7	5	1	8	14	11	14	39	seroba-v1.0.1	14	Norway_historic	Norway	Norwegian Institute of Public Health	11	1984	0	NA	NA
GPS_NO_NIPH_1425	202209111732-v3.2.0	66	2	8	2	4	6	1	1	16	seroba-v1.0.1	09N	Norway_historic	Norway	Norwegian Institute of Public Health	3	1996	83	NA	0.012
GPS_NO_NIPH_1426	202209111732-v3.2.0	53b02b91fe48d6c3dbc5389fdbb377a99012590c	7	2	1	1	10	267	21	50	seroba-v1.0.1	18C	Norway_historic	Norway	Norwegian Institute of Public Health	11	1984	0	NA	NA
GPS_NO_NIPH_1427	202209111732-v3.2.0	558	18	12	4	44	14	77	97	59	seroba-v1.0.1	35B	Norway_historic	Norway	Norwegian Institute of Public Health	NA	2005	59	NA	1.5
GPS_NO_NIPH_1428	202209111732-v3.2.0	28	1	5	9	1	9	14	6	NA	seroba-v1.0.1	18C	Norway_historic	Norway	Norwegian Institute of Public Health	2	1983	71	NA	NA
GPS_NO_NIPH_1429	202209111732-v3.2.0	8549	4	16	19	15	364	20	1	1	seroba-v1.0.1	19A	Norway_historic	Norway	Norwegian Institute of Public Health	NA	2012	63	NA	4
GPS_NO_NIPH_143	202209111732-v3.2.0	9	1	5	4	5	5	1	8	18	seroba-v1.0.1	14	Norway_historic	Norway	Norwegian Institute of Public Health	NA	2003	35	NA	0.016
GPS_NO_NIPH_1430	202209111732-v3.2.0	33	1	8	1	2	6	4	6	7	seroba-v1.0.1	23F	Norway_historic	Norway	Norwegian Institute of Public Health	5	1990	90	NA	NA
GPS_NO_NIPH_1431	202209111732-v3.2.0	129	7	5	1	8	14	11	5	39	seroba-v1.0.1	14	Norway_historic	Norway	Norwegian Institute of Public Health	2	1998	74	NA	0.032
GPS_NO_NIPH_1432	202209111732-v3.2.0	63	2	5	36	12	17	21	14	904;9	seroba-v1.0.1	14	Norway_historic	Norway	Norwegian Institute of Public Health	3	1997	60	NA	0.25
GPS_NO_NIPH_1433	202209111732-v3.2.0	113	7	2	1	1	10	1	21	50	seroba-v1.0.1	18C	Norway_historic	Norway	Norwegian Institute of Public Health	11	1983	51	NA	NA
GPS_NO_NIPH_1434	202209111732-v3.2.0	3022	109	10	4	1	9	19	9	245	seroba-v1.0.1	45	Norway_historic	Norway	Norwegian Institute of Public Health	3	1997	10	NA	0.016
GPS_NO_NIPH_1435	202209111732-v3.2.0	124	7	5	1	8	14	11	14	39	seroba-v1.0.1	14	Norway_historic	Norway	Norwegian Institute of Public Health	12	1984	43	NA	NA
GPS_NO_NIPH_1436	202209111732-v3.2.0	423	1	5	4	12	5	3	8	18	seroba-v1.0.1	19F	Norway_historic	Norway	Norwegian Institute of Public Health	1	1982	10	NA	NA
GPS_NO_NIPH_1437	202209111732-v3.2.0	1030	15	8	8	18	15	1	9	124	seroba-v1.0.1	20	Norway_historic	Norway	Norwegian Institute of Public Health	1	1986	38	NA	NA
GPS_NO_NIPH_1438	202209111732-v3.2.0	110	7	2	1	5	10	1	21	50	seroba-v1.0.1	18C	Norway_historic	Norway	Norwegian Institute of Public Health	12	1987	2	NA	NA
GPS_NO_NIPH_1439	202209111732-v3.2.0	c1cb5c9bece93cbb2cc3a81423b6e6cb68aad2fb	1	5	1	5	1	26	8	175	seroba-v1.0.1	19F	Norway_historic	Norway	Norwegian Institute of Public Health	1	1990	76	NA	NA
GPS_NO_NIPH_144	202209111732-v3.2.0	9	1	5	4	5	5	1	8	18	seroba-v1.0.1	14	Norway_historic	Norway	Norwegian Institute of Public Health	10	2002	58	NA	0.012
GPS_NO_NIPH_1440	202209111732-v3.2.0	199	8	13	14	4	17	4	14	4	seroba-v1.0.1	15C	Norway_historic	Norway	Norwegian Institute of Public Health	10	1982	4	NA	NA
GPS_NO_NIPH_1441	202209111732-v3.2.0	124	7	5	1	8	14	11	14	39	seroba-v1.0.1	14	Norway_historic	Norway	Norwegian Institute of Public Health	12	1983	3	NA	NA
GPS_NO_NIPH_1442	202209111732-v3.2.0	191	8	9	2	1	6	1	17	15	seroba-v1.0.1	07F	Norway_historic	Norway	Norwegian Institute of Public Health	10	1982	21	NA	NA
GPS_NO_NIPH_1443	202209111732-v3.2.0	30	1	5	27	20	1	1	1	46	seroba-v1.0.1	16F	Norway_historic	Norway	Norwegian Institute of Public Health	12	1982	71	NA	NA
GPS_NO_NIPH_1444	202209111732-v3.2.0	280	15	17	4	16	6	1	17	43	seroba-v1.0.1	09V	Norway_historic	Norway	Norwegian Institute of Public Health	2	1985	46	NA	NA
GPS_NO_NIPH_1445	202209111732-v3.2.0	4ac2175ac9845b839808ff91ca5c1ac6385718ba	1	43	41	18	be3cd7a3d5ba319f9a604f6c8ed18c627da41f3d	49	6	38	seroba-v1.0.1	38	Norway_historic	Norway	Norwegian Institute of Public Health	1	1989	70	NA	NA
GPS_NO_NIPH_1446	202209111732-v3.2.0	0d82991eecb9ad0b120524a6a3a2fa2b6d637596	8	10	2	66	15	1	1	11	seroba-v1.0.1	21	Norway_historic	Norway	Norwegian Institute of Public Health	NA	1995	6	NA	0.038
GPS_NO_NIPH_1447	202209111732-v3.2.0	273	5	6	1	2	6	1	14	23	seroba-v1.0.1	6E(6B)	Norway_historic	Norway	Norwegian Institute of Public Health	3	1997	42	NA	0.016
GPS_NO_NIPH_1448	202209111732-v3.2.0	4401ec32ce21238987a341039e011b7860106ecf	7	11	10	1	6	014bb28a4085646f39e234f56280d6e10ac0e74e	1	6	seroba-v1.0.1	09V	Norway_historic	Norway	Norwegian Institute of Public Health	NA	2001	5	NA	1
GPS_NO_NIPH_1449	202209111732-v3.2.0	393	10	43	41	18	13	49	6	38	seroba-v1.0.1	38	Norway_historic	Norway	Norwegian Institute of Public Health	4	2013	63	BLOOD	0.016
GPS_NO_NIPH_145	202209111732-v3.2.0	156	7	11	10	1	6	8	1	6	seroba-v1.0.1	09V	Norway_historic	Norway	Norwegian Institute of Public Health	1	2002	40	NA	1.5
GPS_NO_NIPH_1450	202209111732-v3.2.0	1714	1	5	7	12	17	148	14	29	seroba-v1.0.1	06C	Norway_historic	Norway	Norwegian Institute of Public Health	4	2013	81	BLOOD	0.016
GPS_NO_NIPH_1451	202209111732-v3.2.0	433	1	1	4	1	18	58	17	19	seroba-v1.0.1	22F	Norway_historic	Norway	Norwegian Institute of Public Health	4	2013	67	BLOOD	0.016
GPS_NO_NIPH_1452	202209111732-v3.2.0	124	7	5	1	8	14	11	14	39	seroba-v1.0.1	14	Norway_historic	Norway	Norwegian Institute of Public Health	11	1982	32	NA	NA
GPS_NO_NIPH_1453	202209111732-v3.2.0	1551	5	7	4	2	10	1	6	35	seroba-v1.0.1	10A	Norway_historic	Norway	Norwegian Institute of Public Health	4	2013	64	BLOOD	0.016
GPS_NO_NIPH_1454	202209111732-v3.2.0	30	1	5	27	20	1	1	1	46	seroba-v1.0.1	16F	Norway_historic	Norway	Norwegian Institute of Public Health	5	2013	70	BLOOD	0.016
GPS_NO_NIPH_1455	202209111732-v3.2.0	95	5	6	33	2	6	3	4	23	seroba-v1.0.1	6E(6B)	Norway_historic	Norway	Norwegian Institute of Public Health	3	2002	88	NA	0.75
GPS_NO_NIPH_1456	202209111732-v3.2.0	332	7	8	1	1	15	14	8	47	seroba-v1.0.1	06A	Norway_historic	Norway	Norwegian Institute of Public Health	2	1999	19	NA	0.38
GPS_NO_NIPH_1457	202209111732-v3.2.0	392	7	5	1	1	6	31	14	49	seroba-v1.0.1	17F	Norway_historic	Norway	Norwegian Institute of Public Health	NA	2012	76	BLOOD	0.032
GPS_NO_NIPH_1458	202209111732-v3.2.0	8795	262	8	13	5	16	4	20	31	seroba-v1.0.1	1	Norway_historic	Norway	Norwegian Institute of Public Health	6	2013	55	BLOOD	0.016
GPS_NO_NIPH_1459	202209111732-v3.2.0	162	7	11	10	1	6	8	14	6	seroba-v1.0.1	09V	Norway_historic	Norway	Norwegian Institute of Public Health	2	1986	73	NA	NA
GPS_NO_NIPH_146	202209111732-v3.2.0	6864	118	60	4	15	25	14	9	736	seroba-v1.0.1	4	Norway_historic	Norway	Norwegian Institute of Public Health	10	2001	71	NA	0.125
GPS_NO_NIPH_1460	202209111732-v3.2.0	490	2	13	9	1	6	19	14	76	seroba-v1.0.1	06A	Norway_historic	Norway	Norwegian Institute of Public Health	1	1989	64	NA	NA
GPS_NO_NIPH_1461	202209111732-v3.2.0	8518	18	13	8	6	3	3	46	5	seroba-v1.0.1	23B1	Norway_historic	Norway	Norwegian Institute of Public Health	7	2013	68	BLOOD	0,5
GPS_NO_NIPH_1462	202209111732-v3.2.0	433	1	1	4	1	18	58	17	19	seroba-v1.0.1	22F	Norway_historic	Norway	Norwegian Institute of Public Health	NA	2012	33	BLOOD	0.016
GPS_NO_NIPH_1463	202209111732-v3.2.0	433	1	1	4	1	18	58	17	19	seroba-v1.0.1	22F	Norway_historic	Norway	Norwegian Institute of Public Health	8	2013	56	BLOOD	0.032
GPS_NO_NIPH_1464	202209111732-v3.2.0	439	1	8	9	2	6	4	6	7	seroba-v1.0.1	23B	Norway_historic	Norway	Norwegian Institute of Public Health	8	2013	82	BLOOD	0.032
GPS_NO_NIPH_1465	202209111732-v3.2.0	48799378d8ae731e885b70515267be0388040e5b	2	29106df727c0cc106e22e7a2ebb23113285d0f9e	2	16	6	19	14	76	seroba-v1.0.1	06A	Norway_historic	Norway	Norwegian Institute of Public Health	9	1989	67	NA	NA
GPS_NO_NIPH_1466	202209111732-v3.2.0	819	1	1	4	1	18	58	18	19	seroba-v1.0.1	22F	Norway_historic	Norway	Norwegian Institute of Public Health	9	2013	51	BLOOD	0.032
GPS_NO_NIPH_1467	202209111732-v3.2.0	124	7	5	1	8	14	11	14	39	seroba-v1.0.1	14	Norway_historic	Norway	Norwegian Institute of Public Health	5	1988	nd	NA	NA
GPS_NO_NIPH_1468	202209111732-v3.2.0	180	7	15	2	10	6	1	22	12	seroba-v1.0.1	3	Norway_historic	Norway	Norwegian Institute of Public Health	9	2013	69	BLOOD	0.016
GPS_NO_NIPH_1469	202209111732-v3.2.0	217	10	18	4	1	7	19	9	2	seroba-v1.0.1	1	Norway_historic	Norway	Norwegian Institute of Public Health	5	1988	17	NA	NA
GPS_NO_NIPH_147	202209111732-v3.2.0	9	1	5	4	5	5	1	8	18	seroba-v1.0.1	14	Norway_historic	Norway	Norwegian Institute of Public Health	10	2001	43	NA	0.023
GPS_NO_NIPH_1470	202209111732-v3.2.0	124	7	5	1	8	14	11	14	39	seroba-v1.0.1	14	Norway_historic	Norway	Norwegian Institute of Public Health	9	1989	18	NA	NA
GPS_NO_NIPH_1471	202209111732-v3.2.0	4753	5	241	4	2	10	1	27	35	seroba-v1.0.1	10A	Norway_historic	Norway	Norwegian Institute of Public Health	10	2013	66	BLOOD	0.032
GPS_NO_NIPH_1472	202209111732-v3.2.0	2220	10	13	14	4	17	4	14	4	seroba-v1.0.1	19A	Norway_historic	Norway	Norwegian Institute of Public Health	10	2013	78	BLOOD	0.032
GPS_NO_NIPH_1473	202209111732-v3.2.0	5187a8c96ee605d87764fd667d2ece4255b46c47	3e565dc7635572c1374eb882534f775e608c5408	96e6165e2420ce4347e98e424a1343474ac25bb3	2	8	17	79	1	NA	seroba-v1.0.1	19A	Norway_historic	Norway	Norwegian Institute of Public Health	10	1989	27	NA	NA
GPS_NO_NIPH_1474	202209111732-v3.2.0	9581	1	5	9	9	94	28	20	89	seroba-v1.0.1	06C	Norway_historic	Norway	Norwegian Institute of Public Health	11	2013	28	BLOOD	0.032
GPS_NO_NIPH_1475	202209111732-v3.2.0	180	7	15	2	10	6	1	22	12	seroba-v1.0.1	3	Norway_historic	Norway	Norwegian Institute of Public Health	11	2013	65	BLOOD	0.016
GPS_NO_NIPH_1476	202209111732-v3.2.0	9	1	5	4	5	5	1	8	18	seroba-v1.0.1	14	Norway_historic	Norway	Norwegian Institute of Public Health	12	2001	85	NA	0.012
GPS_NO_NIPH_1477	202209111732-v3.2.0	232	13	9	15	14	10	16	1	83	seroba-v1.0.1	3	Norway_historic	Norway	Norwegian Institute of Public Health	1	1984	nd	NA	NA
GPS_NO_NIPH_1478	202209111732-v3.2.0	446	5	7	4	19	10	40	27	36	seroba-v1.0.1	35F	Norway_historic	Norway	Norwegian Institute of Public Health	11	2013	59	BLOOD	0.016
GPS_NO_NIPH_1479	202209111732-v3.2.0	180	7	15,15	2	10	6	1	22	12	seroba-v1.0.1	3	Norway_historic	Norway	Norwegian Institute of Public Health	11	2013	64	BLOOD	0.064
GPS_NO_NIPH_148	202209111732-v3.2.0	3548	1	2	29	1	46	14	18	57	seroba-v1.0.1	31	Norway_historic	Norway	Norwegian Institute of Public Health	NA	2004	50	NA	0.032
GPS_NO_NIPH_1480	202209111732-v3.2.0	191	8	9	2	1	6	1	17	15	seroba-v1.0.1	07F	Norway_historic	Norway	Norwegian Institute of Public Health	11	2013	5	BLOOD	0.032
GPS_NO_NIPH_1481	202209111732-v3.2.0	433	1	1	4	1	18	58	17	19	seroba-v1.0.1	22F	Norway_historic	Norway	Norwegian Institute of Public Health	11	2013	89	BLOOD	0.032
GPS_NO_NIPH_1482	202209111732-v3.2.0	1262	7	41	2	6	10	26	1	11	seroba-v1.0.1	15C	Norway_historic	Norway	Norwegian Institute of Public Health	12	2013	61	CEREBROSPNAL FLUID	0.032
GPS_NO_NIPH_1483	202209111732-v3.2.0	494	16	44	1	16	9	70	17	191	seroba-v1.0.1	28A	Norway_historic	Norway	Norwegian Institute of Public Health	12	2013	54	BLOOD	0.032
GPS_NO_NIPH_1484	202209111732-v3.2.0	490	2	13	9	1	6	19	14	76	seroba-v1.0.1	06B	Norway_historic	Norway	Norwegian Institute of Public Health	6	1988	1	NA	NA
GPS_NO_NIPH_1485	202209111732-v3.2.0	43	1	10	4	1	9	3	8	18	seroba-v1.0.1	19F	Norway_historic	Norway	Norwegian Institute of Public Health	9	1989	25	NA	NA
GPS_NO_NIPH_1486	202209111732-v3.2.0	438	1	5	9	9	6	4	6	7	seroba-v1.0.1	23A	Norway_historic	Norway	Norwegian Institute of Public Health	12	2014	44	BLOOD	0.032
GPS_NO_NIPH_1487	202209111732-v3.2.0	1448	1	8	4	2	32	4	6	7	seroba-v1.0.1	23B1	Norway_historic	Norway	Norwegian Institute of Public Health	12	2014	65	BLOOD	0.032
GPS_NO_NIPH_1488	202209111732-v3.2.0	42	1	8	9	9	6	4	6	7	seroba-v1.0.1	23A	Norway_historic	Norway	Norwegian Institute of Public Health	1	2014	74	BLOOD	0.032
GPS_NO_NIPH_1489	202209111732-v3.2.0	1262	7	41	2	6	10	26	1	11	seroba-v1.0.1	15B	Norway_historic	Norway	Norwegian Institute of Public Health	NA	2012	44	BLOOD	0.032
GPS_NO_NIPH_149	202209111732-v3.2.0	9	1	5	4	5	5	1	8	18	seroba-v1.0.1	14	Norway_historic	Norway	Norwegian Institute of Public Health	10	1999	53	NA	0.016
GPS_NO_NIPH_1490	202209111732-v3.2.0	320	4	16	19	15	6	20	1	1	seroba-v1.0.1	19F	Norway_historic	Norway	Norwegian Institute of Public Health	1	2014	70	NA	4
GPS_NO_NIPH_1491	202209111732-v3.2.0	81	4	4	2	4	4	1	1	16	seroba-v1.0.1	19F	Norway_historic	Norway	Norwegian Institute of Public Health	1	2014	66	NA	4
GPS_NO_NIPH_1492	202209111732-v3.2.0	199	8	13	14	4	17	4	14	4	seroba-v1.0.1	15B	Norway_historic	Norway	Norwegian Institute of Public Health	1	2014	83	BLOOD	0.032
GPS_NO_NIPH_1493	202209111732-v3.2.0	42	1	8	9	9	6	4	6	7	seroba-v1.0.1	23A	Norway_historic	Norway	Norwegian Institute of Public Health	1	2014	71	BLOOD	0.064
GPS_NO_NIPH_1494	202209111732-v3.2.0	1589	8	9	2	1	6	1	167	15	seroba-v1.0.1	07F	Norway_historic	Norway	Norwegian Institute of Public Health	2	2014	44	BLOOD	0.032
GPS_NO_NIPH_1495	202209111732-v3.2.0	8372	10	11	34	16	15	14	145	67	seroba-v1.0.1	18C	Norway_historic	Norway	Norwegian Institute of Public Health	11	1982	nd	NA	NA
GPS_NO_NIPH_1496	202209111732-v3.2.0	4149	8	37	9	29	2	12	339	81	seroba-v1.0.1	alternative_aliB_NT	Norway_historic	Norway	Norwegian Institute of Public Health	2	2014	9	NA	2
GPS_NO_NIPH_1497	202209111732-v3.2.0	113	7	2	1	1	10	1	21	50	seroba-v1.0.1	18C	Norway_historic	Norway	Norwegian Institute of Public Health	10	1989	3	NA	NA
GPS_NO_NIPH_1498	202209111732-v3.2.0	498	2	7	4	16	10	40	27	36	seroba-v1.0.1	35F	Norway_historic	Norway	Norwegian Institute of Public Health	2	1985	78	NA	NA
GPS_NO_NIPH_1499	202209111732-v3.2.0	205	10	5	4	5	13	10	18	27	seroba-v1.0.1	4	Norway_historic	Norway	Norwegian Institute of Public Health	3	2014	59	BLOOD	0.032
GPS_NO_NIPH_15	202209111732-v3.2.0	309	8	10	2	5	9	48	6	157	seroba-v1.0.1	19F	Norway_historic	Norway	Norwegian Institute of Public Health	11	1990	83	NA	NA
GPS_NO_NIPH_150	202209111732-v3.2.0	1377	13	84	15	14	10	16	19	83	seroba-v1.0.1	3	Norway_historic	Norway	Norwegian Institute of Public Health	2	1989	4	NA	NA
GPS_NO_NIPH_1500	202209111732-v3.2.0	232	13	9	15	14	10	16	1	83	seroba-v1.0.1	3	Norway_historic	Norway	Norwegian Institute of Public Health	12	1982	3	NA	NA
GPS_NO_NIPH_1501	202209111732-v3.2.0	433	1	1	4	1	18	58	17	19	seroba-v1.0.1	22F	Norway_historic	Norway	Norwegian Institute of Public Health	3	2014	77	BLOOD	0.032
GPS_NO_NIPH_1502	202209111732-v3.2.0	10063	18	12	429	44	14	77	97	59	seroba-v1.0.1	35B	Norway_historic	Norway	Norwegian Institute of Public Health	4	2014	84	BLOOD	1
GPS_NO_NIPH_1503	202209111732-v3.2.0	320	4	16	19	15	6	20	1	1	seroba-v1.0.1	19A	Norway_historic	Norway	Norwegian Institute of Public Health	NA	2012	25	NA	4
GPS_NO_NIPH_1504	202209111732-v3.2.0	191	8	9	2	1	6	1	17	15	seroba-v1.0.1	07F	Norway_historic	Norway	Norwegian Institute of Public Health	4	2014	43	BLOOD	0.016
GPS_NO_NIPH_1505	202209111732-v3.2.0	614	10	18	4	1	3	19	9	2	seroba-v1.0.1	1	Norway_historic	Norway	Norwegian Institute of Public Health	4	2014	37	BLOOD	0.25
GPS_NO_NIPH_1506	202209111732-v3.2.0	320	4	16	19	15	6	20	1	1	seroba-v1.0.1	19F	Norway_historic	Norway	Norwegian Institute of Public Health	NA	2012	68	NA	4
GPS_NO_NIPH_1507	202209111732-v3.2.0	198	8	13	4	8	6	22	34	72	seroba-v1.0.1	35B	Norway_historic	Norway	Norwegian Institute of Public Health	4	2014	80	BLOOD	0.016
GPS_NO_NIPH_1508	202209111732-v3.2.0	433	1	1	4	1	18	58	17	19	seroba-v1.0.1	22F	Norway_historic	Norway	Norwegian Institute of Public Health	NA	2012	66	BLOOD	0.032
GPS_NO_NIPH_1509	202209111732-v3.2.0	180	7	15	2	10	6	1	22	12	seroba-v1.0.1	3	Norway_historic	Norway	Norwegian Institute of Public Health	NA	2012	65	BLOOD	0.032
GPS_NO_NIPH_151	202209111732-v3.2.0	9	1	5	4	5	5	1	8	18	seroba-v1.0.1	14	Norway_historic	Norway	Norwegian Institute of Public Health	11	2002	35	NA	0.016
GPS_NO_NIPH_1510	202209111732-v3.2.0	1379	1	5	9	12	94	28	20	89	seroba-v1.0.1	06C	Norway_historic	Norway	Norwegian Institute of Public Health	5	2014	31	BLOOD	0.032
GPS_NO_NIPH_1511	202209111732-v3.2.0	831d8e04029a983cd04351cc6bcb1f380a5a0836	1	10	62	10	1	1	bf6b959fa535fd72796ade7d8730e31118e89b57	NA	seroba-v1.0.1	16F	Norway_historic	Norway	Norwegian Institute of Public Health	12	1982	nd	NA	NA
GPS_NO_NIPH_1512	202209111732-v3.2.0	191	8	9	2	1	6	1	17	15	seroba-v1.0.1	07F	Norway_historic	Norway	Norwegian Institute of Public Health	NA	2012	64	BLOOD	0.032
GPS_NO_NIPH_1513	202209111732-v3.2.0	727357fc09e23baa3be650fa9cea63c49fdaad44	7	8	9	1	55	3	1	NA	seroba-v1.0.1	23F	Norway_historic	Norway	Norwegian Institute of Public Health	5	2014	NA	NA	4
GPS_NO_NIPH_1514	202209111732-v3.2.0	198	8	13	4	8	6	22	34	72	seroba-v1.0.1	35B	Norway_historic	Norway	Norwegian Institute of Public Health	5	2014	97	BLOOD	0.032
GPS_NO_NIPH_1515	202209111732-v3.2.0	490	2	13	9	1	6	19	14	76	seroba-v1.0.1	06B	Norway_historic	Norway	Norwegian Institute of Public Health	1	1989	81	NA	NA
GPS_NO_NIPH_1516	202209111732-v3.2.0	320	4	16	19	15	6	20	1	1	seroba-v1.0.1	19A	Norway_historic	Norway	Norwegian Institute of Public Health	4	2004	61	NA	1.5
GPS_NO_NIPH_1517	202209111732-v3.2.0	1030	15	8	8	18	15	1	9	124	seroba-v1.0.1	20	Norway_historic	Norway	Norwegian Institute of Public Health	6	1988	57	NA	NA
GPS_NO_NIPH_1518	202209111732-v3.2.0	c0104dbf864c078862ba31de99c3b170fc938522	13	5	29	1	7	1	6	NA	seroba-v1.0.1	22F	Norway_historic	Norway	Norwegian Institute of Public Health	6	1988	73	NA	NA
GPS_NO_NIPH_1519	202209111732-v3.2.0	433	1	1	4	1	18	58	17	19	seroba-v1.0.1	22F	Norway_historic	Norway	Norwegian Institute of Public Health	6	2014	58	BLOOD	0.032
GPS_NO_NIPH_152	202209111732-v3.2.0	9	1	5	4	5	5	1	8	18	seroba-v1.0.1	14	Norway_historic	Norway	Norwegian Institute of Public Health	10	2001	69	NA	0.012
GPS_NO_NIPH_1520	202209111732-v3.2.0	4149	8	37	9	29	2	12	339	81	seroba-v1.0.1	alternative_aliB_NT	Norway_historic	Norway	Norwegian Institute of Public Health	6	2014	41	NA	4
GPS_NO_NIPH_1521	202209111732-v3.2.0	2613	2	5	36	12	17	1	4	904;9	seroba-v1.0.1	15A	Norway_historic	Norway	Norwegian Institute of Public Health	NA	2014	NA	NA	1
GPS_NO_NIPH_1522	202209111732-v3.2.0	433	1	1	4	1	18	58	17	19	seroba-v1.0.1	22F	Norway_historic	Norway	Norwegian Institute of Public Health	7	2014	86	BLOOD	0.032
GPS_NO_NIPH_1523	202209111732-v3.2.0	439	1	8	9	2	6	4	6	7	seroba-v1.0.1	23B	Norway_historic	Norway	Norwegian Institute of Public Health	8	2014	71	BLOOD	0.064
GPS_NO_NIPH_1524	202209111732-v3.2.0	1160	8	81	4	15	17	12	31	NA	seroba-v1.0.1	14	Norway_historic	Norway	Norwegian Institute of Public Health	3	2001	79	NA	0.016
GPS_NO_NIPH_1525	202209111732-v3.2.0	113	7	2	1	1	10	1	21	50	seroba-v1.0.1	18C	Norway_historic	Norway	Norwegian Institute of Public Health	9	2014	79	BLOOD	0.016
GPS_NO_NIPH_1526	202209111732-v3.2.0	8574	8	9	2	1	6	1	556	15	seroba-v1.0.1	07F	Norway_historic	Norway	Norwegian Institute of Public Health	9	2014	62	BLOOD	0.032
GPS_NO_NIPH_1527	202209111732-v3.2.0	13727	12	19	2	1	6	22	26	10	seroba-v1.0.1	15B	Norway_historic	Norway	Norwegian Institute of Public Health	9	2014	1	NA	2
GPS_NO_NIPH_1528	202209111732-v3.2.0	100	5	12	29	12	9	39	18	3	seroba-v1.0.1	33F	Norway_historic	Norway	Norwegian Institute of Public Health	9	2014	85	BLOOD	0.032
GPS_NO_NIPH_1529	202209111732-v3.2.0	247	16	13	4	5	6	10	14	27	seroba-v1.0.1	4	Norway_historic	Norway	Norwegian Institute of Public Health	2	1985	69	NA	NA
GPS_NO_NIPH_153	202209111732-v3.2.0	374	2	5	36	12	17	1	14	904;9	seroba-v1.0.1	14	Norway_historic	Norway	Norwegian Institute of Public Health	10	2000	nd	NA	0.19
GPS_NO_NIPH_1530	202209111732-v3.2.0	439	1	8	9	2	6	4	6	7	seroba-v1.0.1	23B	Norway_historic	Norway	Norwegian Institute of Public Health	9	2014	61	BLOOD	0.125
GPS_NO_NIPH_1531	202209111732-v3.2.0	191	8	9	2	1	6	1	17	15	seroba-v1.0.1	07F	Norway_historic	Norway	Norwegian Institute of Public Health	10	2014	75	BLOOD	0.016
GPS_NO_NIPH_1532	202209111732-v3.2.0	242	15	29	4	21	30	1	14	14	seroba-v1.0.1	23F	Norway_historic	Norway	Norwegian Institute of Public Health	10	2014	1	BLOOD	4
GPS_NO_NIPH_1533	202209111732-v3.2.0	242	15	29	4	21	30	1	14	14	seroba-v1.0.1	23F	Norway_historic	Norway	Norwegian Institute of Public Health	10	2014	1	CEREBROSPNAL FLUID	4
GPS_NO_NIPH_1534	202209111732-v3.2.0	242	15	29	4	21	30	1	14	14	seroba-v1.0.1	23F	Norway_historic	Norway	Norwegian Institute of Public Health	10	2014	38	NA	4
GPS_NO_NIPH_1535	202209111732-v3.2.0	2220	10	13	14	4	17	4	14	4	seroba-v1.0.1	19A	Norway_historic	Norway	Norwegian Institute of Public Health	NA	2012	78	BLOOD	0.032
GPS_NO_NIPH_1536	202209111732-v3.2.0	446	5	7	4	19	10	40	27	36	seroba-v1.0.1	35F	Norway_historic	Norway	Norwegian Institute of Public Health	10	2014	70	BLOOD	0.032
GPS_NO_NIPH_1537	202209111732-v3.2.0	3795	8	199	2	1	6	1	17	15	seroba-v1.0.1	07F	Norway_historic	Norway	Norwegian Institute of Public Health	11	2014	59	NA	0.032
GPS_NO_NIPH_1538	202209111732-v3.2.0	779292b8beb8f5c2421f3373fbec752ea9b231bc	12	19	36	17	6	123	14	10	seroba-v1.0.1	19A	Norway_historic	Norway	Norwegian Institute of Public Health	11	2014	39	BLOOD	0,5
GPS_NO_NIPH_1539	202209111732-v3.2.0	1176	10	20	8	10	6	1	29	32	seroba-v1.0.1	07F	Norway_historic	Norway	Norwegian Institute of Public Health	11	2014	75	BLOOD	0.032
GPS_NO_NIPH_154	202209111732-v3.2.0	3122	1	2	70	18	17	14	17	567	seroba-v1.0.1	12B	Norway_historic	Norway	Norwegian Institute of Public Health	5	1986	20	NA	NA
GPS_NO_NIPH_1540	202209111732-v3.2.0	205	10	5	4	5	13	10	18	27	seroba-v1.0.1	4	Norway_historic	Norway	Norwegian Institute of Public Health	NA	1995	66	NA	0.012
GPS_NO_NIPH_1541	202209111732-v3.2.0	205	10	5	4	5	13	10	18	27	seroba-v1.0.1	4	Norway_historic	Norway	Norwegian Institute of Public Health	NA	1995	66	NA	0.016
GPS_NO_NIPH_1542	202209111732-v3.2.0	11554	7	25	4	4	15	20	712	13	seroba-v1.0.1	06C	Norway_historic	Norway	Norwegian Institute of Public Health	NA	2012	92	BLOOD	0.032
GPS_NO_NIPH_1543	202209111732-v3.2.0	4692	1	12	9	2	6	4	6	7	seroba-v1.0.1	23F	Norway_historic	Norway	Norwegian Institute of Public Health	2	1983	49	NA	NA
GPS_NO_NIPH_1544	202209111732-v3.2.0	498	2	7	4	16	10	40	27	36	seroba-v1.0.1	35F	Norway_historic	Norway	Norwegian Institute of Public Health	2	1985	66	NA	NA
GPS_NO_NIPH_1545	202209111732-v3.2.0	1262	7	41	2	6	10	26	1	11	seroba-v1.0.1	15B	Norway_historic	Norway	Norwegian Institute of Public Health	12	2015	81	BLOOD	0.032
GPS_NO_NIPH_1546	202209111732-v3.2.0	53	2	5	1	11	16	3	14	3	seroba-v1.0.1	8	Norway_historic	Norway	Norwegian Institute of Public Health	1	2015	52	BLOOD	0.016
GPS_NO_NIPH_1547	202209111732-v3.2.0	63	2	5	36	12	17	21	14	904;9	seroba-v1.0.1	15A	Norway_historic	Norway	Norwegian Institute of Public Health	1	2015	91	BLOOD	0.125
GPS_NO_NIPH_1548	202209111732-v3.2.0	2372	18	13	8	6	3	6	46	5	seroba-v1.0.1	23B1	Norway_historic	Norway	Norwegian Institute of Public Health	NA	2012	9	NA	0.25
GPS_NO_NIPH_1549	202209111732-v3.2.0	ed64286f44be8d8969224d93a026d5a76fcbc4c0	7	5	4	53	67		465	268	seroba-v1.0.1	16F	Norway_historic	Norway	Norwegian Institute of Public Health	1	2015	45	BLOOD	0.25
GPS_NO_NIPH_155	202209111732-v3.2.0	9	1	5	4	5	5	1	8	18	seroba-v1.0.1	14	Norway_historic	Norway	Norwegian Institute of Public Health	NA	1997	67	NA	0.016
GPS_NO_NIPH_1550	202209111732-v3.2.0	9946	7	11	10	1	6	1	628	6	seroba-v1.0.1	23A	Norway_historic	Norway	Norwegian Institute of Public Health	1	2015	71	NA	4
GPS_NO_NIPH_1551	202209111732-v3.2.0	100	5	12	29	12	9	39	18	3	seroba-v1.0.1	33F	Norway_historic	Norway	Norwegian Institute of Public Health	2	2015	1	BLOOD	0.016
GPS_NO_NIPH_1552	202209111732-v3.2.0	9	1	5	4	5	5	1	8	18	seroba-v1.0.1	14	Norway_historic	Norway	Norwegian Institute of Public Health	NA	1996	75	NA	0.016
GPS_NO_NIPH_1553	202209111732-v3.2.0	8576	8	199	374	1	6	1	17	15	seroba-v1.0.1	07F	Norway_historic	Norway	Norwegian Institute of Public Health	3	2015	16	BLOOD	0.016
GPS_NO_NIPH_1554	202209111732-v3.2.0	433	1	1	4	1	18	58	17	19	seroba-v1.0.1	22F	Norway_historic	Norway	Norwegian Institute of Public Health	2	1986	26	NA	NA
GPS_NO_NIPH_1555	202209111732-v3.2.0	498	2	7	4	16	10	40	27	36	seroba-v1.0.1	35F	Norway_historic	Norway	Norwegian Institute of Public Health	3	2015	70	BLOOD	0.016
GPS_NO_NIPH_1556	202209111732-v3.2.0	816	5	40	4	19	10	1	27	36	seroba-v1.0.1	10A	Norway_historic	Norway	Norwegian Institute of Public Health	3	2015	96	BLOOD	0.016
GPS_NO_NIPH_1557	202209111732-v3.2.0	180	7	15	2	10	6	1	22	12	seroba-v1.0.1	3	Norway_historic	Norway	Norwegian Institute of Public Health	4	2015	59	BLOOD	0.008
GPS_NO_NIPH_1558	202209111732-v3.2.0	9	1	5	4	5	5	1	8	18	seroba-v1.0.1	14	Norway_historic	Norway	Norwegian Institute of Public Health	3	2001	77	NA	0.016
GPS_NO_NIPH_1559	202209111732-v3.2.0	433	1	1	4	1	18	58	17	19	seroba-v1.0.1	22F	Norway_historic	Norway	Norwegian Institute of Public Health	NA	2012	58	BLOOD	0.032
GPS_NO_NIPH_156	202209111732-v3.2.0	242	15	29	4	21	30	1	14	14	seroba-v1.0.1	23F	Norway_historic	Norway	Norwegian Institute of Public Health	NA	2003	63	NA	0.016
GPS_NO_NIPH_1560	202209111732-v3.2.0	199	8	13	14	4	17	4	14	4	seroba-v1.0.1	15C	Norway_historic	Norway	Norwegian Institute of Public Health	5	2015	92	BLOOD	0.032
GPS_NO_NIPH_1561	202209111732-v3.2.0	487	2	1	1	1	10	1	14	636	seroba-v1.0.1	35F	Norway_historic	Norway	Norwegian Institute of Public Health	7	1988	1	NA	NA
GPS_NO_NIPH_1562	202209111732-v3.2.0	180	7	15	2	10	6	1	22	12	seroba-v1.0.1	3	Norway_historic	Norway	Norwegian Institute of Public Health	5	2015	63	BLOOD	0.016
GPS_NO_NIPH_1563	202209111732-v3.2.0	232	13	9	15	14	10	16	1	83	seroba-v1.0.1	3	Norway_historic	Norway	Norwegian Institute of Public Health	2	1983	1	NA	NA
GPS_NO_NIPH_1564	202209111732-v3.2.0	177	7	14	4	12	1	1	14	44	seroba-v1.0.1	19F	Norway_historic	Norway	Norwegian Institute of Public Health	12	1996	68	NA	0.047
GPS_NO_NIPH_1565	202209111732-v3.2.0	9946	7	11	10	1	6	1	628	6	seroba-v1.0.1	23A	Norway_historic	Norway	Norwegian Institute of Public Health	6	2015	NA	NA	8
GPS_NO_NIPH_1566	202209111732-v3.2.0	9	1	5	4	5	5	1	8	18	seroba-v1.0.1	14	Norway_historic	Norway	Norwegian Institute of Public Health	3	2002	56	NA	0.016
GPS_NO_NIPH_1567	202209111732-v3.2.0	6524	1	12	1	16	270	4	14	139	seroba-v1.0.1	10B	Norway_historic	Norway	Norwegian Institute of Public Health	6	2015	65	BLOOD	0.016
GPS_NO_NIPH_1568	202209111732-v3.2.0	452	7	9	19	1	14	48	14	75	seroba-v1.0.1	35B	Norway_historic	Norway	Norwegian Institute of Public Health	6	2015	74	BLOOD	0.064
GPS_NO_NIPH_1569	202209111732-v3.2.0	320	4	16	19	15	6	20	1	1	seroba-v1.0.1	19F	Norway_historic	Norway	Norwegian Institute of Public Health	6	2015	11	NA	4
GPS_NO_NIPH_157	202209111732-v3.2.0	331	7	5	23	18	15	3	14	3	seroba-v1.0.1	33F	Norway_historic	Norway	Norwegian Institute of Public Health	10	1999	71	NA	0.38
GPS_NO_NIPH_1570	202209111732-v3.2.0	433	1	1	4	1	18	58	17	19	seroba-v1.0.1	22F	Norway_historic	Norway	Norwegian Institute of Public Health	6	2015	35	CEREBROSPNAL FLUID	0.016
GPS_NO_NIPH_1571	202209111732-v3.2.0	180	7	15	2	10	6	1	22	12	seroba-v1.0.1	3	Norway_historic	Norway	Norwegian Institute of Public Health	7	2015	76	BLOOD	0.016
GPS_NO_NIPH_1572	202209111732-v3.2.0	320	4	16	19	15	6	20	1	1	seroba-v1.0.1	19A	Norway_historic	Norway	Norwegian Institute of Public Health	7	2015	86	NA	4
GPS_NO_NIPH_1573	202209111732-v3.2.0	c90ac14132e3691f5cbbbf7e6ad16e784024c1c5			10	1	6	1	628	6	seroba-v1.0.1	23A	Norway_historic	Norway	Norwegian Institute of Public Health	7	2015	91	NA	4
GPS_NO_NIPH_1574	202209111732-v3.2.0	315	20	28	1	1	15	14	14	47	seroba-v1.0.1	6E(6B)	Norway_historic	Norway	Norwegian Institute of Public Health	5	2004	85	NA	0.125
GPS_NO_NIPH_1575	202209111732-v3.2.0	1464	4	16	19	15	6	20	106	1	seroba-v1.0.1	19F	Norway_historic	Norway	Norwegian Institute of Public Health	7	2015	20	NA	4
GPS_NO_NIPH_1576	202209111732-v3.2.0	490	2	13	9	1	6	19	14	76	seroba-v1.0.1	06A	Norway_historic	Norway	Norwegian Institute of Public Health	8	1988	35	NA	NA
GPS_NO_NIPH_1577	202209111732-v3.2.0	433	1	1	4	1	18	58	17	19	seroba-v1.0.1	22F	Norway_historic	Norway	Norwegian Institute of Public Health	8	2015	67	BLOOD	0.016
GPS_NO_NIPH_1578	202209111732-v3.2.0	124	7	5	1	8	14	11	14	39	seroba-v1.0.1	14	Norway_historic	Norway	Norwegian Institute of Public Health	1	1986	1	NA	NA
GPS_NO_NIPH_1579	202209111732-v3.2.0	232	13	9	15	14	10	16	1	83	seroba-v1.0.1	3	Norway_historic	Norway	Norwegian Institute of Public Health	12	1987	72	NA	NA
GPS_NO_NIPH_158	202209111732-v3.2.0	9	1	5	4	5	5	1	8	18	seroba-v1.0.1	14	Norway_historic	Norway	Norwegian Institute of Public Health	11	2002	nd	NA	0.016
GPS_NO_NIPH_1580	202209111732-v3.2.0	66	2	8	2	4	6	1	1	16	seroba-v1.0.1	09N	Norway_historic	Norway	Norwegian Institute of Public Health	2	1985	25	NA	NA
GPS_NO_NIPH_1581	202209111732-v3.2.0	177	7	14	4	12	1	1	14	44	seroba-v1.0.1	19F	Norway_historic	Norway	Norwegian Institute of Public Health	4	1997	63	NA	0.094
GPS_NO_NIPH_1582	202209111732-v3.2.0	100	5	12	29	12	9	39	18	3	seroba-v1.0.1	33F	Norway_historic	Norway	Norwegian Institute of Public Health	9	2015	63	BLOOD	0.016
GPS_NO_NIPH_1583	202209111732-v3.2.0	271	4	16	19	15	6	20	26	1	seroba-v1.0.1	19F	Norway_historic	Norway	Norwegian Institute of Public Health	9	2015	5	NA	4
GPS_NO_NIPH_1584	202209111732-v3.2.0	667	8	13	14	4	14	4	14	4	seroba-v1.0.1	19A	Norway_historic	Norway	Norwegian Institute of Public Health	9	2015	59	BLOOD	0.032
GPS_NO_NIPH_1585	202209111732-v3.2.0	9	1	5	4	5	5	1	8	18	seroba-v1.0.1	14	Norway_historic	Norway	Norwegian Institute of Public Health	3	2002	72	NA	0.016
GPS_NO_NIPH_1586	202209111732-v3.2.0	90	5	6	1	2	6	3	4	23	seroba-v1.0.1	6E(6B)	Norway_historic	Norway	Norwegian Institute of Public Health	9	2015	68	BLOOD	1
GPS_NO_NIPH_1587	202209111732-v3.2.0	162	7	11	10	1	6	8	14	6	Quellung	24F	Norway_historic	Norway	Norwegian Institute of Public Health	10	2015	74	BLOOD	0.016
GPS_NO_NIPH_1588	202209111732-v3.2.0	01a77cc56b8e2e42b0cc7baf776c0f15b76560ae	7	4470869345780eae737521594b72a99d955707da	47	16	6	14	17	48	seroba-v1.0.1	15C	Norway_historic	Norway	Norwegian Institute of Public Health	10	2015	77	BLOOD	0.5
GPS_NO_NIPH_1589	202209111732-v3.2.0	320	4	16	19	15	6	20	1	1	seroba-v1.0.1	19F	Norway_historic	Norway	Norwegian Institute of Public Health	10	2015	78	NA	4
GPS_NO_NIPH_159	202209111732-v3.2.0	067213925981969f6d46cad4fc4fc70a387af8f1		8	1	2	6	4	6	7	seroba-v1.0.1	23F	Norway_historic	Norway	Norwegian Institute of Public Health	3	1982	nd	NA	NA
GPS_NO_NIPH_1590	202209111732-v3.2.0	3017	8	11	14	1	17	230	14	4	seroba-v1.0.1	19A	Norway_historic	Norway	Norwegian Institute of Public Health	11	2015	50	BLOOD	0.032
GPS_NO_NIPH_1591	202209111732-v3.2.0	66	2	8	2	4	6	1	1	16	seroba-v1.0.1	09N	Norway_historic	Norway	Norwegian Institute of Public Health	2	1985	42	NA	NA
GPS_NO_NIPH_1592	202209111732-v3.2.0	193	8	10	2	16	1	26	1	11	seroba-v1.0.1	19A	Norway_historic	Norway	Norwegian Institute of Public Health	3	2002	86	NA	0.047
GPS_NO_NIPH_1593	202209111732-v3.2.0	549	13	14	4	12	1	1	14	44	seroba-v1.0.1	19F	Norway_historic	Norway	Norwegian Institute of Public Health	4	1996	74	NA	0.032
GPS_NO_NIPH_1594	202209111732-v3.2.0	205	10	5	4	5	13	10	18	27	seroba-v1.0.1	4	Norway_historic	Norway	Norwegian Institute of Public Health	6	1990	74	NA	NA
GPS_NO_NIPH_1595	202209111732-v3.2.0	191	8	9	2	1	6	1	17	15	seroba-v1.0.1	07F	Norway_historic	Norway	Norwegian Institute of Public Health	12	2015	68	BLOOD	0.032
GPS_NO_NIPH_1596	202209111732-v3.2.0	162	7	11	10	1	6	8	14	6	Quellung	24F	Norway_historic	Norway	Norwegian Institute of Public Health	12	2015	0	BLOOD	0.016
GPS_NO_NIPH_1597	202209111732-v3.2.0	242	15	29	4	21	30	1	14	14	seroba-v1.0.1	23F	Norway_historic	Norway	Norwegian Institute of Public Health	12	2015	52	NA	4
GPS_NO_NIPH_1598	202209111732-v3.2.0	66	2	8	2	4	6	1	1	16	seroba-v1.0.1	14	Norway_historic	Norway	Norwegian Institute of Public Health	3	1998	64	NA	0.125
GPS_NO_NIPH_1599	202209111732-v3.2.0	306	12	8	13	5	16	4	20	31	seroba-v1.0.1	1	Norway_historic	Norway	Norwegian Institute of Public Health	12	2013	62	BLOOD	0.016
GPS_NO_NIPH_16	202209111732-v3.2.0	452e085827fbb034f8baf47341105a023961fd37	1	fac5d24855a0391a884c7a3ce286d6aad8a0aa72	9	2	6	4	1	7	seroba-v1.0.1	23F	Norway_historic	Norway	Norwegian Institute of Public Health	3	1990	72	NA	NA
GPS_NO_NIPH_160	202209111732-v3.2.0	124	7	5	1	8	14	11	14	39	seroba-v1.0.1	14	Norway_historic	Norway	Norwegian Institute of Public Health	2	1989	2	NA	NA
GPS_NO_NIPH_1600	202209111732-v3.2.0	63	2	5	36	12	17	21	14	904;9	seroba-v1.0.1	15A	Norway_historic	Norway	Norwegian Institute of Public Health	12	2015	81	BLOOD	0.25
GPS_NO_NIPH_1601	202209111732-v3.2.0	63	2	5	36	12	17	21	14	904;9	seroba-v1.0.1	15A	Norway_historic	Norway	Norwegian Institute of Public Health	1	2016	79	BLOOD	0.25
GPS_NO_NIPH_1602	202209111732-v3.2.0	558	18	12	4	44	14	77	97	59	seroba-v1.0.1	35B	Norway_historic	Norway	Norwegian Institute of Public Health	1	2016	73	NA	1
GPS_NO_NIPH_1603	202209111732-v3.2.0	199	8	13	14	4	17	4	14	4	seroba-v1.0.1	19A	Norway_historic	Norway	Norwegian Institute of Public Health	1	2016	79	BLOOD	0.032
GPS_NO_NIPH_1604	202209111732-v3.2.0	433	1	1	4	1	18	58	17	19	seroba-v1.0.1	22F	Norway_historic	Norway	Norwegian Institute of Public Health	1	2016	79	BLOOD	0.032
GPS_NO_NIPH_1605	202209111732-v3.2.0	100	5	12	29	12	9	39	18	3	seroba-v1.0.1	33F	Norway_historic	Norway	Norwegian Institute of Public Health	1	2016	76	BLOOD	0.032
GPS_NO_NIPH_1606	202209111732-v3.2.0	320	4	16	19	15	6	20	1	1	seroba-v1.0.1	19F	Norway_historic	Norway	Norwegian Institute of Public Health	1	2016	90	NA	2
GPS_NO_NIPH_1607	202209111732-v3.2.0	162	7	11	10	1	6	8	14	6	seroba-v1.0.1	09V	Norway_historic	Norway	Norwegian Institute of Public Health	9	1988	16	NA	NA
GPS_NO_NIPH_1608	202209111732-v3.2.0	156	7	11	10	1	6	8	1	6	seroba-v1.0.1	09V	Norway_historic	Norway	Norwegian Institute of Public Health	2	2016	88	BLOOD	1
GPS_NO_NIPH_1609	202209111732-v3.2.0	1766	1	5	29	1	46	14	18	57	seroba-v1.0.1	31	Norway_historic	Norway	Norwegian Institute of Public Health	2	2016	59	BLOOD	0.016
GPS_NO_NIPH_161	202209111732-v3.2.0	156	7	11	10	1	6	8	1	6	seroba-v1.0.1	09V	Norway_historic	Norway	Norwegian Institute of Public Health	NA	2003	78	NA	1.5
GPS_NO_NIPH_1610	202209111732-v3.2.0	416	1	13	14	4	17	51	14	4	seroba-v1.0.1	19A	Norway_historic	Norway	Norwegian Institute of Public Health	2	1987	2	NA	NA
GPS_NO_NIPH_1611	202209111732-v3.2.0	81	4	4	2	4	4	1	1	16	seroba-v1.0.1	06A	Norway_historic	Norway	Norwegian Institute of Public Health	2	2016	60	NA	2
GPS_NO_NIPH_1612	202209111732-v3.2.0	162	7	11	10	1	6	8	14	6	seroba-v1.0.1	09V	Norway_historic	Norway	Norwegian Institute of Public Health	3	1999	59	NA	0.016
GPS_NO_NIPH_1613	202209111732-v3.2.0	2685	1	10	62	10	15	1	8	156	seroba-v1.0.1	16F	Norway_historic	Norway	Norwegian Institute of Public Health	2	2016	73	BLOOD	0.125
GPS_NO_NIPH_1614	202209111732-v3.2.0	260	26	9	15	14	9	16	19	83	seroba-v1.0.1	3	Norway_historic	Norway	Norwegian Institute of Public Health	1	2013	59	BLOOD	0.016
GPS_NO_NIPH_1615	202209111732-v3.2.0	162	7	11	10	1	6	8	14	6	Quellung	24F	Norway_historic	Norway	Norwegian Institute of Public Health	2	2016	69	BLOOD	0.032
GPS_NO_NIPH_1616	202209111732-v3.2.0	138	7	5	8	5	10	6	14	24	seroba-v1.0.1	06B	Norway_historic	Norway	Norwegian Institute of Public Health	6	1990	1	NA	NA
GPS_NO_NIPH_1617	202209111732-v3.2.0	320	4	16	19	15	6	20	1	1	seroba-v1.0.1	19A	Norway_historic	Norway	Norwegian Institute of Public Health	3	2016	89	BLOOD	4
GPS_NO_NIPH_1618	202209111732-v3.2.0	393	10	43	41	18	13	49	6	38	seroba-v1.0.1	38	Norway_historic	Norway	Norwegian Institute of Public Health	1	2013	41	BLOOD	0.032
GPS_NO_NIPH_1619	202209111732-v3.2.0	180	7	15	2	10	6	1	22	12	seroba-v1.0.1	3	Norway_historic	Norway	Norwegian Institute of Public Health	1	2013	4	NA	0.016
GPS_NO_NIPH_162	202209111732-v3.2.0	8254	8	5	5	1	6	20	442	732	seroba-v1.0.1	8	Norway_historic	Norway	Norwegian Institute of Public Health	NA	1997	2	NA	0.023
GPS_NO_NIPH_1620	202209111732-v3.2.0	242	15	29	4	21	30	1	14	14	seroba-v1.0.1	23F	Norway_historic	Norway	Norwegian Institute of Public Health	2	2016	31	NA	8
GPS_NO_NIPH_1621	202209111732-v3.2.0	53	2	5	1	11	16	3	14	3	seroba-v1.0.1	8	Norway_historic	Norway	Norwegian Institute of Public Health	3	2016	4	BLOOD	0.032
GPS_NO_NIPH_1622	202209111732-v3.2.0	989	12	5	89	8	6	112	14	26	seroba-v1.0.1	12F	Norway_historic	Norway	Norwegian Institute of Public Health	3	1999	52	NA	0.016
GPS_NO_NIPH_1623	202209111732-v3.2.0	320	4	16	19	15	6	20	1	1	seroba-v1.0.1	19F	Norway_historic	Norway	Norwegian Institute of Public Health	2	2016	49	NA	4
GPS_NO_NIPH_1624	202209111732-v3.2.0	180	7	15	2	10	6	1	22	12	seroba-v1.0.1	3	Norway_historic	Norway	Norwegian Institute of Public Health	1	2013	84	BLOOD	0.016
GPS_NO_NIPH_1625	202209111732-v3.2.0	af077e1b2419f0cedc4a7c0502b703d6f65b5175	5	6	1	c8762727b72a1c33bc49e36d812bc75ab0694b93	6	1	14	23	seroba-v1.0.1	6E(6B)	Norway_historic	Norway	Norwegian Institute of Public Health	4	1995	1	NA	0.023
GPS_NO_NIPH_1626	202209111732-v3.2.0	3140	15	5	4	11	30	1	14	14	seroba-v1.0.1	23F	Norway_historic	Norway	Norwegian Institute of Public Health	4	2016	2	NA	8
GPS_NO_NIPH_1627	202209111732-v3.2.0	228	12	8	1	5	17	4	20	31	seroba-v1.0.1	1	Norway_historic	Norway	Norwegian Institute of Public Health	3	1987	25	NA	NA
GPS_NO_NIPH_1628	202209111732-v3.2.0	5874	2	5	2	4	1	1	1	16	seroba-v1.0.1	09N	Norway_historic	Norway	Norwegian Institute of Public Health	4	2016	58	BLOOD	0.032
GPS_NO_NIPH_1629	202209111732-v3.2.0	306	12	8	13	5	16	4	20	31	seroba-v1.0.1	1	Norway_historic	Norway	Norwegian Institute of Public Health	3	1998	83	NA	0.012
GPS_NO_NIPH_163	202209111732-v3.2.0	2213	15	11	54	5	103	1	9	86	seroba-v1.0.1	4	Norway_historic	Norway	Norwegian Institute of Public Health	NA	2003	24	NA	0.016
GPS_NO_NIPH_1630	202209111732-v3.2.0	8060	8	4	4	10	10	14	6	55	seroba-v1.0.1	12F	Norway_historic	Norway	Norwegian Institute of Public Health	4	2016	69	BLOOD	0.064
GPS_NO_NIPH_1631	202209111732-v3.2.0	1583	15	16	19	15	6	20	71	1	seroba-v1.0.1	19F	Norway_historic	Norway	Norwegian Institute of Public Health	4	2016	1	NA	4
GPS_NO_NIPH_1632	202209111732-v3.2.0	433	1	1	4	1	18	58	17	19	seroba-v1.0.1	22F	Norway_historic	Norway	Norwegian Institute of Public Health	5	2016	31	BLOOD	0.016
GPS_NO_NIPH_1633	202209111732-v3.2.0	320	4	16	19	15	6	20	1	1	seroba-v1.0.1	19A	Norway_historic	Norway	Norwegian Institute of Public Health	5	2016	63	NA	4
GPS_NO_NIPH_1634	202209111732-v3.2.0	156	7	11	10	1	6	8	1	6	seroba-v1.0.1	14	Norway_historic	Norway	Norwegian Institute of Public Health	5	2016	38	BLOOD	2
GPS_NO_NIPH_1635	202209111732-v3.2.0	242	15	29	4	21	30	1	14	14	seroba-v1.0.1	23F	Norway_historic	Norway	Norwegian Institute of Public Health	5	2016	69	NA	0.5
GPS_NO_NIPH_1636	202209111732-v3.2.0	180	7	15	2	10	6	1	22	12	seroba-v1.0.1	3	Norway_historic	Norway	Norwegian Institute of Public Health	5	2016	92	BLOOD	0.016
GPS_NO_NIPH_1637	202209111732-v3.2.0	11656	54	5	9	18	6	4	716	116	seroba-v1.0.1	23F	Norway_historic	Norway	Norwegian Institute of Public Health	6	2016	19	BLOOD	2
GPS_NO_NIPH_1638	202209111732-v3.2.0	320	4	16	19	15	6	20	1	1	seroba-v1.0.1	19A	Norway_historic	Norway	Norwegian Institute of Public Health	5	2016	63	NA	2
GPS_NO_NIPH_1639	202209111732-v3.2.0	1635	10	7	4	19	10	40	27	36	seroba-v1.0.1	35F	Norway_historic	Norway	Norwegian Institute of Public Health	7	2016	84	BLOOD	0.032
GPS_NO_NIPH_164	202209111732-v3.2.0	273	5	6	1	2	6	1	14	23	seroba-v1.0.1	6E(6B)	Norway_historic	Norway	Norwegian Institute of Public Health	10	1999	72	NA	0.023
GPS_NO_NIPH_1640	202209111732-v3.2.0	d000e4d7f35e765d9b19c67d0e90fd596b642162	1	5	4	1	9	1	8	119	seroba-v1.0.1	19F	Norway_historic	Norway	Norwegian Institute of Public Health	1	1989	67	NA	NA
GPS_NO_NIPH_1641	202209111732-v3.2.0	124	7	5	1	8	14	11	14	39	seroba-v1.0.1	14	Norway_historic	Norway	Norwegian Institute of Public Health	10	1989	56	NA	NA
GPS_NO_NIPH_1642	202209111732-v3.2.0	9	1	5	4	5	5	1	8	18	seroba-v1.0.1	14	Norway_historic	Norway	Norwegian Institute of Public Health	3	2002	57	NA	0.016
GPS_NO_NIPH_1643	202209111732-v3.2.0	834	1	8	2	4	6	1	1	16	seroba-v1.0.1	09N	Norway_historic	Norway	Norwegian Institute of Public Health	9	2016	73	BLOOD	0.032
GPS_NO_NIPH_1644	202209111732-v3.2.0	1451	10	16	19	15	6	20	1	1	seroba-v1.0.1	19A	Norway_historic	Norway	Norwegian Institute of Public Health	9	2016	48	NA	4
GPS_NO_NIPH_1645	202209111732-v3.2.0	42	1	8	9	9	6	4	6	7	seroba-v1.0.1	23A	Norway_historic	Norway	Norwegian Institute of Public Health	1	2013	69	BLOOD	0.016
GPS_NO_NIPH_1646	202209111732-v3.2.0	320	4	16	19	15	6	20	1	1	seroba-v1.0.1	19F	Norway_historic	Norway	Norwegian Institute of Public Health	10	2016	84	NA	4
GPS_NO_NIPH_1647	202209111732-v3.2.0	3d23551f21f04500722afa63ceb581938b377d70	12	19	2	17	6	22	8	10	seroba-v1.0.1	19F	Norway_historic	Norway	Norwegian Institute of Public Health	10	2016	5	NA	1
GPS_NO_NIPH_1648	202209111732-v3.2.0	124	7	5	1	8	14	11	14	39	seroba-v1.0.1	14	Norway_historic	Norway	Norwegian Institute of Public Health	2	1984	nd	NA	NA
GPS_NO_NIPH_1649	202209111732-v3.2.0	1994	1	2	29	1	111	14	18	57	seroba-v1.0.1	31	Norway_historic	Norway	Norwegian Institute of Public Health	2	1985	68	NA	NA
GPS_NO_NIPH_165	202209111732-v3.2.0	5613	7	13	4	16	6	1	14	782;120	seroba-v1.0.1	06B	Norway_historic	Norway	Norwegian Institute of Public Health	12	1995	74	NA	0.012
GPS_NO_NIPH_1650	202209111732-v3.2.0	2613	2	5	36	12	17	1	4	904;9	seroba-v1.0.1	15A	Norway_historic	Norway	Norwegian Institute of Public Health	10	2016	85	NA	2
GPS_NO_NIPH_1651	202209111732-v3.2.0	1377	13	84	15	14	10	16	19	83	seroba-v1.0.1	3	Norway_historic	Norway	Norwegian Institute of Public Health	10	2016	61	BLOOD	0.016
GPS_NO_NIPH_1652	202209111732-v3.2.0	3173	7	30	8	6	6	6	1	852	seroba-v1.0.1	06A	Norway_historic	Norway	Norwegian Institute of Public Health	10	2016	77	NA	2
GPS_NO_NIPH_1653	202209111732-v3.2.0	1176	10	20	8	10	6	1	29	32	seroba-v1.0.1	07F	Norway_historic	Norway	Norwegian Institute of Public Health	2	2013	39	BLOOD	0.016
GPS_NO_NIPH_1654	202209111732-v3.2.0	100	5	12	29	12	9	39	18	3	seroba-v1.0.1	33F	Norway_historic	Norway	Norwegian Institute of Public Health	10	1989	70	NA	NA
GPS_NO_NIPH_1655	202209111732-v3.2.0	8ad8734214b7cc482464d94733174df8f17860fe	4	16	19	15	8b17c6f063359a18c41f73ded8f0301ac859eaf2	20	260	1	seroba-v1.0.1	19F	Norway_historic	Norway	Norwegian Institute of Public Health	9	2016	3	NA	4
GPS_NO_NIPH_1656	202209111732-v3.2.0	63	2	5	36	12	17	21	14	904;9	seroba-v1.0.1	15A	Norway_historic	Norway	Norwegian Institute of Public Health	11	2016	69	BLOOD	0.25
GPS_NO_NIPH_1657	202209111732-v3.2.0	1834	15	16	19	15	15	20	26	1	seroba-v1.0.1	19F	Norway_historic	Norway	Norwegian Institute of Public Health	11	2016	66	BLOOD	2
GPS_NO_NIPH_1658	202209111732-v3.2.0	143	7	5	10	18	6	8	1	6	seroba-v1.0.1	14	Norway_historic	Norway	Norwegian Institute of Public Health	12	2016	72	BLOOD	1
GPS_NO_NIPH_1659	202209111732-v3.2.0	247	16	13	4	5	6	10	14	27	seroba-v1.0.1	4	Norway_historic	Norway	Norwegian Institute of Public Health	NA	1995	72	NA	0.023
GPS_NO_NIPH_166	202209111732-v3.2.0	11893	15	10	2	16	1	1	14	11	seroba-v1.0.1	21	Norway_historic	Norway	Norwegian Institute of Public Health	10	2000	31	NA	0.125
GPS_NO_NIPH_1660	202209111732-v3.2.0	179	7	14	40	12	1	1	14	44	seroba-v1.0.1	19F	Norway_historic	Norway	Norwegian Institute of Public Health	12	2016	29	NA	4
GPS_NO_NIPH_1661	202209111732-v3.2.0	433	1	1	4	1	18	58	17	19	seroba-v1.0.1	22F	Norway_historic	Norway	Norwegian Institute of Public Health	12	2016	79	BLOOD	0.016
GPS_NO_NIPH_1662	202209111732-v3.2.0	224	10	25	8	6	25	6	8	5	seroba-v1.0.1	06C	Norway_historic	Norway	Norwegian Institute of Public Health	12	2016	93	BLOOD	0.25
GPS_NO_NIPH_1663	202209111732-v3.2.0	162	7	11	10	1	6	8	14	6	Quellung	24F	Norway_historic	Norway	Norwegian Institute of Public Health	12	2016	84	BLOOD	0.016
GPS_NO_NIPH_1664	202209111732-v3.2.0	8060	8	4	4	10	10	14	6	55	seroba-v1.0.1	12F	Norway_historic	Norway	Norwegian Institute of Public Health	12	2016	82	BLOOD	0.064
GPS_NO_NIPH_1665	202209111732-v3.2.0	180	7	15	2	10	6	1	22	12	seroba-v1.0.1	3	Norway_historic	Norway	Norwegian Institute of Public Health	12	2016	58	BLOOD	0.016
GPS_NO_NIPH_1666	202209111732-v3.2.0	180	7	15	2	10	6	1	22	12	seroba-v1.0.1	3	Norway_historic	Norway	Norwegian Institute of Public Health	12	2016	37	BLOOD	0.016
GPS_NO_NIPH_1667	202209111732-v3.2.0	180	7	15	2	10	6	1	22	12	seroba-v1.0.1	3	Norway_historic	Norway	Norwegian Institute of Public Health	12	2016	89	BLOOD	0.016
GPS_NO_NIPH_1668	202209111732-v3.2.0	180	7	15	2	10	6	1	22	12	seroba-v1.0.1	3	Norway_historic	Norway	Norwegian Institute of Public Health	12	2016	65	BLOOD	0.016
GPS_NO_NIPH_1669	202209111732-v3.2.0	5860	1	1	4	1	18	58	6	19	seroba-v1.0.1	22F	Norway_historic	Norway	Norwegian Institute of Public Health	12	2016	63	BLOOD	0.016
GPS_NO_NIPH_167	202209111732-v3.2.0	9	1	5	4	5	5	1	8	18	seroba-v1.0.1	14	Norway_historic	Norway	Norwegian Institute of Public Health	NA	2004	68	NA	0.032
GPS_NO_NIPH_1670	202209111732-v3.2.0	29be58c4cd7351ab2cec985c2279c332dde406b1	7	13	8	6	13	1	2	NA	seroba-v1.0.1	15A	Norway_historic	Norway	Norwegian Institute of Public Health	1	2017	60	BLOOD	0.5
GPS_NO_NIPH_1671	202209111732-v3.2.0	717	5	35	29	1	45	39	18	3	seroba-v1.0.1	33F	Norway_historic	Norway	Norwegian Institute of Public Health	2	2013	36	BLOOD	0.016
GPS_NO_NIPH_1672	202209111732-v3.2.0	386	32	28	1	1	15	52	14	47	seroba-v1.0.1	06C	Norway_historic	Norway	Norwegian Institute of Public Health	1	2017	65	BLOOD	0.125
GPS_NO_NIPH_1673	202209111732-v3.2.0	433	1	1	4	1	18	58	17	19	seroba-v1.0.1	22F	Norway_historic	Norway	Norwegian Institute of Public Health	1	2017	77	BLOOD	0.016
GPS_NO_NIPH_1674	202209111732-v3.2.0	0e02d29feeb62143c7f9095e45f8223440caad84	8aef774bab6c0819ab51d693799271bbe83ff80d	597	4996ba0d4255734e44d89535c6c0a65b02e46a85	65da7f431241c19da9d2a18abde4a87b082e2948	64	5d7314199b6e4fe84a5baf4aca7747847367da15	596	NA	seroba-v1.0.1	untypable	Norway_historic	Norway	Norwegian Institute of Public Health	1	2017	76	NA	0.125
GPS_NO_NIPH_1675	202209111732-v3.2.0	433	1	1	4	1	18	58	17	19	seroba-v1.0.1	22F	Norway_historic	Norway	Norwegian Institute of Public Health	1	2017	72	BLOOD	0.016
GPS_NO_NIPH_1676	202209111732-v3.2.0	162	7	11	10	1	6	8	14	6	Quellung	24F	Norway_historic	Norway	Norwegian Institute of Public Health	1	2017	51	BLOOD	0.016
GPS_NO_NIPH_1677	202209111732-v3.2.0	1889841d12d79e17ba7ff298d3041204f2126a31	8	13	14	4	17	4	896	4	seroba-v1.0.1	19A	Norway_historic	Norway	Norwegian Institute of Public Health	11	1989	66	NA	NA
GPS_NO_NIPH_1678	202209111732-v3.2.0	81	4	4	2	4	4	1	1	16	seroba-v1.0.1	23F	Norway_historic	Norway	Norwegian Institute of Public Health	8	1990	73	NA	2
GPS_NO_NIPH_1679	202209111732-v3.2.0	1624	5	6	1	2	6	3	1	23	seroba-v1.0.1	6E(6B)	Norway_historic	Norway	Norwegian Institute of Public Health	2	2017	61	NA	4
GPS_NO_NIPH_168	202209111732-v3.2.0	989	12	5	89	8	6	112	14	26	seroba-v1.0.1	12F	Norway_historic	Norway	Norwegian Institute of Public Health	NA	1997	39	NA	0.016
GPS_NO_NIPH_1680	202209111732-v3.2.0	1877	10	10	41	16	1	26	1	11	seroba-v1.0.1	21	Norway_historic	Norway	Norwegian Institute of Public Health	2	2013	49	BLOOD	0.016
GPS_NO_NIPH_1681	202209111732-v3.2.0	a547872f6007174372c0ad1b8487191825d6ed37	10	62	1	2	6	1	14	37	seroba-v1.0.1	6E(6B)	Norway_historic	Norway	Norwegian Institute of Public Health	3	1998	75	NA	0.004
GPS_NO_NIPH_1682	202209111732-v3.2.0	53	2	5	1	11	16	3	14	3	seroba-v1.0.1	8	Norway_historic	Norway	Norwegian Institute of Public Health	3	2017	78	BLOOD	0.016
GPS_NO_NIPH_1683	202209111732-v3.2.0	28	1	5	9	1	9	14	6	NA	seroba-v1.0.1	18B	Norway_historic	Norway	Norwegian Institute of Public Health	3	1987	50	NA	NA
GPS_NO_NIPH_1684	202209111732-v3.2.0	f55ebe653ed9b93a29b165c0e37ed35f140d1923	1	9	53	5	10	28	14	310	seroba-v1.0.1	34	Norway_historic	Norway	Norwegian Institute of Public Health	1	1989	1	NA	NA
GPS_NO_NIPH_1685	202209111732-v3.2.0	97935d4365ba4049a32c979bcae8311367a7fcf8	2	19		17	6		14	NA	seroba-v1.0.1	07C	Norway_historic	Norway	Norwegian Institute of Public Health	NA	1996	74	NA	0.012
GPS_NO_NIPH_1686	202209111732-v3.2.0	320	4	16	19	15	6	20	1	1	seroba-v1.0.1	19F	Norway_historic	Norway	Norwegian Institute of Public Health	3	2017	15	NA	4
GPS_NO_NIPH_1687	202209111732-v3.2.0	3811	7	11	10	1	6	8	315	6	seroba-v1.0.1	15A	Norway_historic	Norway	Norwegian Institute of Public Health	4	2017	92	BLOOD	0.008
GPS_NO_NIPH_1688	202209111732-v3.2.0	1590	7	101	54	16	6	1	14	782;120	seroba-v1.0.1	06B	Norway_historic	Norway	Norwegian Institute of Public Health	3	2017	15	NA	0.25
GPS_NO_NIPH_1689	202209111732-v3.2.0	802	10	13	53	1	72	38	31	20	seroba-v1.0.1	23F	Norway_historic	Norway	Norwegian Institute of Public Health	NA	1995	86	NA	0.023
GPS_NO_NIPH_169	202209111732-v3.2.0	66	2	8	2	4	6	1	1	16	seroba-v1.0.1	09N	Norway_historic	Norway	Norwegian Institute of Public Health	6	1983	14	NA	NA
GPS_NO_NIPH_1690	202209111732-v3.2.0	42	1	8	9	9	6	4	6	7	seroba-v1.0.1	23A	Norway_historic	Norway	Norwegian Institute of Public Health	5	2017	87	BLOOD	0.032
GPS_NO_NIPH_1691	202209111732-v3.2.0	15	1	5	4	5	5	3	8	18	seroba-v1.0.1	14	Norway_historic	Norway	Norwegian Institute of Public Health	5	2017	5	BLOOD	1
GPS_NO_NIPH_1692	202209111732-v3.2.0	15	1	5	4	5	5	3	8	18	seroba-v1.0.1	14	Norway_historic	Norway	Norwegian Institute of Public Health	5	2017	5	NA	1
GPS_NO_NIPH_1693	202209111732-v3.2.0	1635	10	7	4	19	10	40	27	36	seroba-v1.0.1	35F	Norway_historic	Norway	Norwegian Institute of Public Health	5	2017	20	BLOOD	0.032
GPS_NO_NIPH_1694	202209111732-v3.2.0	1262	7	41	2	6	10	26	1	11	seroba-v1.0.1	15C	Norway_historic	Norway	Norwegian Institute of Public Health	5	2017	59	NA	0.032
GPS_NO_NIPH_1695	202209111732-v3.2.0	3811	7	11	10	1	6	8	315	6	seroba-v1.0.1	15A	Norway_historic	Norway	Norwegian Institute of Public Health	5	2017	94	BLOOD	0.016
GPS_NO_NIPH_1696	202209111732-v3.2.0	9	1	5	4	5	5	1	8	18	seroba-v1.0.1	14	Norway_historic	Norway	Norwegian Institute of Public Health	11	1989	67	NA	NA
GPS_NO_NIPH_1697	202209111732-v3.2.0	180	7	15	2	10	6	1	22	12	seroba-v1.0.1	3	Norway_historic	Norway	Norwegian Institute of Public Health	5	2017	67	BLOOD	0.032
GPS_NO_NIPH_1698	202209111732-v3.2.0	405	10	20	2	1	6	1	29	32	seroba-v1.0.1	09N	Norway_historic	Norway	Norwegian Institute of Public Health	6	2017	58	BLOOD	0.032
GPS_NO_NIPH_1699	202209111732-v3.2.0	13022	8	32	4	1	6	4	6	162	seroba-v1.0.1	4	Norway_historic	Norway	Norwegian Institute of Public Health	6	2017	67	BLOOD	0.032
GPS_NO_NIPH_17	202209111732-v3.2.0	383	1	10	62	10	15	1	6	156	seroba-v1.0.1	16F	Norway_historic	Norway	Norwegian Institute of Public Health	12	1990	67	NA	NA
GPS_NO_NIPH_170	202209111732-v3.2.0	124	7	5	1	8	14	11	14	39	seroba-v1.0.1	14	Norway_historic	Norway	Norwegian Institute of Public Health	6	1986	81	NA	NA
GPS_NO_NIPH_1700	202209111732-v3.2.0	1635	10	7	4	19	10	40	27	36	seroba-v1.0.1	35F	Norway_historic	Norway	Norwegian Institute of Public Health	6	2017	49	BLOOD	0.032
GPS_NO_NIPH_1701	202209111732-v3.2.0	4149	8	37	9	29	2	12	339	81	seroba-v1.0.1	alternative_aliB_NT	Norway_historic	Norway	Norwegian Institute of Public Health	5	2017	33	NA	1
GPS_NO_NIPH_1702	202209111732-v3.2.0	191	8	9	2	1	6	1	17	15	seroba-v1.0.1	07F	Norway_historic	Norway	Norwegian Institute of Public Health	6	2017	34	BLOOD	0.032
GPS_NO_NIPH_1703	202209111732-v3.2.0	191	8	9	2	1	6	1	17	15	seroba-v1.0.1	07F	Norway_historic	Norway	Norwegian Institute of Public Health	6	2017	34	BLOOD	0.032
GPS_NO_NIPH_1704	202209111732-v3.2.0	232	13	9	15	14	10	16	1	83	seroba-v1.0.1	3	Norway_historic	Norway	Norwegian Institute of Public Health	11	1989	76	NA	NA
GPS_NO_NIPH_1705	202209111732-v3.2.0	91386f852698a755c85accbd04daf38126f4fef1	2	12	9	1	295	33	97ec7f4db3472d90869b4607a32db70088784eac	8	seroba-v1.0.1	5	Norway_historic	Norway	Norwegian Institute of Public Health	10	2001	71	NA	0.19
GPS_NO_NIPH_1706	202209111732-v3.2.0	9	1	5	4	5	5	1	8	18	seroba-v1.0.1	14	Norway_historic	Norway	Norwegian Institute of Public Health	12	1995	0	NA	0.023
GPS_NO_NIPH_1707	202209111732-v3.2.0	433	1	1	4	1	18	58	17	19	seroba-v1.0.1	22F	Norway_historic	Norway	Norwegian Institute of Public Health	6	2017	76	BLOOD	0.016
GPS_NO_NIPH_1708	202209111732-v3.2.0	63	2	5	36	12	17	21	14	904;9	seroba-v1.0.1	15A	Norway_historic	Norway	Norwegian Institute of Public Health	6	2017	NA	NA	0.25
GPS_NO_NIPH_1709	202209111732-v3.2.0	8e372496b22e457f71a6e8f5b484bd2d3dd09ee9	1	12	2a5a4997e58d3e42582c819d85517d4f40334c8d	23	15	26	14	269	seroba-v1.0.1	11A	Norway_historic	Norway	Norwegian Institute of Public Health	6	2017	NA	NA	1
GPS_NO_NIPH_171	202209111732-v3.2.0	177	7	14	4	12	1	1	14	44	seroba-v1.0.1	19F	Norway_historic	Norway	Norwegian Institute of Public Health	NA	1996	79	NA	0.047
GPS_NO_NIPH_1710	202209111732-v3.2.0	350	13	8	13	5	13	4	28	31	seroba-v1.0.1	1	Norway_historic	Norway	Norwegian Institute of Public Health	3	1999	73	NA	0.12
GPS_NO_NIPH_1711	202209111732-v3.2.0	350	13	8	13	5	13	4	28	31	seroba-v1.0.1	1	Norway_historic	Norway	Norwegian Institute of Public Health	3	1999	64	NA	0.12
GPS_NO_NIPH_1712	202209111732-v3.2.0	2bbfa42c3608d02539678a3be45bf1bcfdd813d3	94bf9464734365459fa6c180372e0adb626adea0	484bb9bcc7fd4bdc66e5dc4f5c06dad1c1e500cb	7fc72f673dea5c9aa6502f0fa2b0ce4e4d982600	3ca174185a822abcea369a31b5f12566dccdbdb3	192ffc7f9ace6d2ca5e782340d4bb9aaa7a725cc	fce9a97bf468d70027b0a28a570fee4ff2e443ed	dd3dec4d8313d55bedecd13018edb9f6f1526d11	NA	seroba-v1.0.1	untypable	Norway_historic	Norway	Norwegian Institute of Public Health	NA	1998	72	NA	0.125
GPS_NO_NIPH_1713	202209111732-v3.2.0	63	2	5	36	12	17	21	14	904;9	seroba-v1.0.1	15A	Norway_historic	Norway	Norwegian Institute of Public Health	7	2017	62	BLOOD	0.25
GPS_NO_NIPH_1714	202209111732-v3.2.0	7438	15	5	4	5	8	3	8	386	seroba-v1.0.1	16F	Norway_historic	Norway	Norwegian Institute of Public Health	7	2017	67	CEREBROSPNAL FLUID	0.5
GPS_NO_NIPH_1715	202209111732-v3.2.0	320	4	16	19	15	6	20	1	1	seroba-v1.0.1	19F	Norway_historic	Norway	Norwegian Institute of Public Health	8	2017	15	BLOOD	2
GPS_NO_NIPH_1716	202209111732-v3.2.0	8518	18	13	8	6	3	3	46	5	seroba-v1.0.1	23B1	Norway_historic	Norway	Norwegian Institute of Public Health	8	2017	68	BLOOD	0.5
GPS_NO_NIPH_1717	202209111732-v3.2.0	9	1	5	4	5	5	1	8	18	seroba-v1.0.1	14	Norway_historic	Norway	Norwegian Institute of Public Health	7	2004	1	NA	0.016
GPS_NO_NIPH_1718	202209111732-v3.2.0	8060	8	4	4	10	10	14	6	55	seroba-v1.0.1	12F	Norway_historic	Norway	Norwegian Institute of Public Health	1	2017	49	BLOOD	0.125
GPS_NO_NIPH_1719	202209111732-v3.2.0	433	1	1	4	1	18	58	17	19	seroba-v1.0.1	22F	Norway_historic	Norway	Norwegian Institute of Public Health	8	2017	49	BLOOD	0.032
GPS_NO_NIPH_172	202209111732-v3.2.0	9	1	5	4	5	5	1	8	18	seroba-v1.0.1	14	Norway_historic	Norway	Norwegian Institute of Public Health	9	1997	77	NA	0.016
GPS_NO_NIPH_1720	202209111732-v3.2.0	1381	10	11	4	16	15	1	145	67	seroba-v1.0.1	18C	Norway_historic	Norway	Norwegian Institute of Public Health	9	2017	93	BLOOD	2
GPS_NO_NIPH_1721	202209111732-v3.2.0	6521	8	11	10	1	6	8	90	6	seroba-v1.0.1	11A	Norway_historic	Norway	Norwegian Institute of Public Health	9	2017	71	NA	4
GPS_NO_NIPH_1722	202209111732-v3.2.0	433	1	1	4	1	18	58	17	19	seroba-v1.0.1	22F	Norway_historic	Norway	Norwegian Institute of Public Health	9	2017	57	BLOOD	0.032
GPS_NO_NIPH_1723	202209111732-v3.2.0	2690	7	13	4	19	6	1	34	72	seroba-v1.0.1	35B	Norway_historic	Norway	Norwegian Institute of Public Health	9	2017	90	BLOOD	0.064
GPS_NO_NIPH_1724	202209111732-v3.2.0	405	10	20	2	1	6	1	29	32	seroba-v1.0.1	09N	Norway_historic	Norway	Norwegian Institute of Public Health	9	2017	80	BLOOD	0.032
GPS_NO_NIPH_1725	202209111732-v3.2.0	9946	7	11	10	1	6	1	628	6	seroba-v1.0.1	23A	Norway_historic	Norway	Norwegian Institute of Public Health	9	2017	73	NA	8
GPS_NO_NIPH_1726	202209111732-v3.2.0	113	7	2	1	1	10	1	21	50	seroba-v1.0.1	18C	Norway_historic	Norway	Norwegian Institute of Public Health	12	1984	17	NA	NA
GPS_NO_NIPH_1727	202209111732-v3.2.0	33	1	8	1	2	6	4	6	7	seroba-v1.0.1	23F	Norway_historic	Norway	Norwegian Institute of Public Health	1	1986	77	NA	NA
GPS_NO_NIPH_1728	202209111732-v3.2.0	177	7	14	4	12	1	1	14	44	seroba-v1.0.1	19F	Norway_historic	Norway	Norwegian Institute of Public Health	1	2002	65	NA	0.032
GPS_NO_NIPH_1729	202209111732-v3.2.0	124	7	5	1	8	14	11	14	39	seroba-v1.0.1	14	Norway_historic	Norway	Norwegian Institute of Public Health	2	1984	71	NA	NA
GPS_NO_NIPH_173	202209111732-v3.2.0	66	2	8	2	4	6	1	1	16	seroba-v1.0.1	09N	Norway_historic	Norway	Norwegian Institute of Public Health	6	1984	1	NA	NA
GPS_NO_NIPH_1730	202209111732-v3.2.0	9	1	5	4	5	5	1	8	18	seroba-v1.0.1	14	Norway_historic	Norway	Norwegian Institute of Public Health	12	1995	0	NA	0.012
GPS_NO_NIPH_1731	202209111732-v3.2.0	320	4	16	19	15	6	20	1	1	seroba-v1.0.1	19A	Norway_historic	Norway	Norwegian Institute of Public Health	10	2017	41	NA	8
GPS_NO_NIPH_1732	202209111732-v3.2.0	9	1	5	4	5	5	1	8	18	seroba-v1.0.1	14	Norway_historic	Norway	Norwegian Institute of Public Health	4	2001	66	NA	0.016
GPS_NO_NIPH_1733	202209111732-v3.2.0	124	7	5	1	8	14	11	14	39	seroba-v1.0.1	14	Norway_historic	Norway	Norwegian Institute of Public Health	11	1989	0	NA	NA
GPS_NO_NIPH_1734	202209111732-v3.2.0	271	4	16	19	15	6	20	26	1	seroba-v1.0.1	3	Norway_historic	Norway	Norwegian Institute of Public Health	11	2017	16	NA	4
GPS_NO_NIPH_1735	202209111732-v3.2.0	124	7	5	1	8	14	11	14	39	seroba-v1.0.1	14	Norway_historic	Norway	Norwegian Institute of Public Health	11	1989	74	NA	NA
GPS_NO_NIPH_1736	202209111732-v3.2.0	334	7	11	10	16	6	8	1	6	seroba-v1.0.1	09V	Norway_historic	Norway	Norwegian Institute of Public Health	4	1997	40	NA	1.5
GPS_NO_NIPH_1737	202209111732-v3.2.0	320	4	16	19	15	6	20	1	1	seroba-v1.0.1	19F	Norway_historic	Norway	Norwegian Institute of Public Health	11	2017	8	NA	4
GPS_NO_NIPH_1738	202209111732-v3.2.0	66	2	8	2	4	6	1	1	16	seroba-v1.0.1	09N	Norway_historic	Norway	Norwegian Institute of Public Health	12	2017	56	BLOOD	0.032
GPS_NO_NIPH_1739	202209111732-v3.2.0	66	2	8	2	4	6	1	1	16	seroba-v1.0.1	09N	Norway_historic	Norway	Norwegian Institute of Public Health	12	2017	56	CEREBROSPNAL FLUID	0.032
GPS_NO_NIPH_174	202209111732-v3.2.0	9	1	5	4	5	5	1	8	18	seroba-v1.0.1	14	Norway_historic	Norway	Norwegian Institute of Public Health	12	1995	75	NA	0.016
GPS_NO_NIPH_1740	202209111732-v3.2.0	1349	18	13	8	6	3	6	8	5	seroba-v1.0.1	23B1	Norway_historic	Norway	Norwegian Institute of Public Health	12	2017	54	NA	0.25
GPS_NO_NIPH_1741	202209111732-v3.2.0	433	1	1	4	1	18	58	17	19	seroba-v1.0.1	22F	Norway_historic	Norway	Norwegian Institute of Public Health	12	2017	70	BLOOD	0.032
GPS_NO_NIPH_1742	202209111732-v3.2.0	433	1	1	4	1	18	58	17	19	seroba-v1.0.1	22F	Norway_historic	Norway	Norwegian Institute of Public Health	12	2017	80	BLOOD	0.032
GPS_NO_NIPH_1743	202209111732-v3.2.0	d7df88590434b051f8c479596f774ed930e4a669	7	14	4	12	1	ee01bf2117af344b2b290b03178b6c9301313f32	14	44	seroba-v1.0.1	19F	Norway_historic	Norway	Norwegian Institute of Public Health	12	2017	82	BLOOD	0.064
GPS_NO_NIPH_1744	202209111732-v3.2.0	664f6628cf4127086d39a03a4b1c504d615f3ee2	2	730	2	4	6	1	1	16	seroba-v1.0.1	09N	Norway_historic	Norway	Norwegian Institute of Public Health	12	2017	68	BLOOD	0.032
GPS_NO_NIPH_1745	202209111732-v3.2.0	20eb1b997aca1d3300f4e710b10b8088ec9bf87b	2	5	c05db7ab750c4bdc191fe9de059b2b6385fb90ee	11	16	3	14	3	seroba-v1.0.1	8	Norway_historic	Norway	Norwegian Institute of Public Health	12	2017	69	BLOOD	0.032
GPS_NO_NIPH_1746	202209111732-v3.2.0	180	7	15	2	10	6	1	22	12	seroba-v1.0.1	3	Norway_historic	Norway	Norwegian Institute of Public Health	12	2017	67	CEREBROSPNAL FLUID	0.016
GPS_NO_NIPH_1747	202209111732-v3.2.0	433	1	1	4	1	18	58	17	19	seroba-v1.0.1	22F	Norway_historic	Norway	Norwegian Institute of Public Health	12	2017	47	BLOOD	0.032
GPS_NO_NIPH_1748	202209111732-v3.2.0	8ca51105f8dc7c37c87b3d16eb41febab981d57f	5	35	dcf0cc8ea67834ede14baca01b46aeff22da7a24	1	45	39	18	3	seroba-v1.0.1	33F	Norway_historic	Norway	Norwegian Institute of Public Health	12	2017	74	BLOOD	0.032
GPS_NO_NIPH_1749	202209111732-v3.2.0	179	7	14	40	12	1	1	14	44	seroba-v1.0.1	19F	Norway_historic	Norway	Norwegian Institute of Public Health	1	2018	72	BLOOD	4
GPS_NO_NIPH_175	202209111732-v3.2.0	9	1	5	4	5	5	1	8	18	seroba-v1.0.1	14	Norway_historic	Norway	Norwegian Institute of Public Health	11	2002	35	NA	0.016
GPS_NO_NIPH_1750	202209111732-v3.2.0	242	15	29	4	21	30	1	14	14	seroba-v1.0.1	23F	Norway_historic	Norway	Norwegian Institute of Public Health	1	2018	7	NA	4
GPS_NO_NIPH_1751	202209111732-v3.2.0	42	1	8	9	9	6	4	6	7	seroba-v1.0.1	23A	Norway_historic	Norway	Norwegian Institute of Public Health	1	2018	62	BLOOD	0.064
GPS_NO_NIPH_1752	202209111732-v3.2.0	8060	8	4	4	10	10	14	6	55	seroba-v1.0.1	12F	Norway_historic	Norway	Norwegian Institute of Public Health	1	2018	44	BLOOD	0.064
GPS_NO_NIPH_1753	202209111732-v3.2.0	f88e612e9ed3751635d2aa109d7cbbb98cd55fff	18	12	4	44	14	77		59	seroba-v1.0.1	35B	Norway_historic	Norway	Norwegian Institute of Public Health	1	2018	56	NA	2
GPS_NO_NIPH_1754	202209111732-v3.2.0	53	2	5	1	11	16	3	14	3	seroba-v1.0.1	8	Norway_historic	Norway	Norwegian Institute of Public Health	1	2018	81	BLOOD	0.016
GPS_NO_NIPH_1755	202209111732-v3.2.0	452	7	9	19	1	14	48	14	75	seroba-v1.0.1	35B	Norway_historic	Norway	Norwegian Institute of Public Health	1	2018	77	BLOOD	0.064
GPS_NO_NIPH_1756	202209111732-v3.2.0	162	7	11	10	1	6	8	14	6	Quellung	24F	Norway_historic	Norway	Norwegian Institute of Public Health	2	2013	48	BLOOD	0.016
GPS_NO_NIPH_1757	202209111732-v3.2.0	9	1	5	4	5	5	1	8	18	seroba-v1.0.1	14	Norway_historic	Norway	Norwegian Institute of Public Health	NA	1999	92	NA	0.016
GPS_NO_NIPH_1758	202209111732-v3.2.0	0ae5f38a8ccecc6ccfdccf91c8e22fb0889ccf88	7		19	1	14	48	14	75	seroba-v1.0.1	35B	Norway_historic	Norway	Norwegian Institute of Public Health	2	2018	68	NA	0.064
GPS_NO_NIPH_1759	202209111732-v3.2.0	1877	10	10	41	16	1	26	1	11	seroba-v1.0.1	21	Norway_historic	Norway	Norwegian Institute of Public Health	2	2018	66	BLOOD	0.016
GPS_NO_NIPH_176	202209111732-v3.2.0	9	1	5	4	5	5	1	8	18	seroba-v1.0.1	14	Norway_historic	Norway	Norwegian Institute of Public Health	11	2002	88	NA	0.016
GPS_NO_NIPH_1760	202209111732-v3.2.0	3406	7	9	15	11	178	58	70	98	seroba-v1.0.1	8	Norway_historic	Norway	Norwegian Institute of Public Health	2	2018	13	BLOOD	0.016
GPS_NO_NIPH_1761	202209111732-v3.2.0	392	7	5	1	1	6	31	14	49	seroba-v1.0.1	17F	Norway_historic	Norway	Norwegian Institute of Public Health	2	2018	74	BLOOD	0.016
GPS_NO_NIPH_1762	202209111732-v3.2.0	179	7	14	40	12	1	1	14	44	seroba-v1.0.1	19F	Norway_historic	Norway	Norwegian Institute of Public Health	2	2018	76	BLOOD	0.064
GPS_NO_NIPH_1763	202209111732-v3.2.0	180	7	15	2	10	6	1	22	12	seroba-v1.0.1	3	Norway_historic	Norway	Norwegian Institute of Public Health	2	2018	76	BLOOD	0.032
GPS_NO_NIPH_1764	202209111732-v3.2.0	180	7	15	2	10	6	1	22	12	seroba-v1.0.1	3	Norway_historic	Norway	Norwegian Institute of Public Health	2	2018	86	BLOOD	0.016
GPS_NO_NIPH_1765	202209111732-v3.2.0	30	1	5	27	20	1	1	1	46	seroba-v1.0.1	16F	Norway_historic	Norway	Norwegian Institute of Public Health	2	2018	75	BLOOD	0.032
GPS_NO_NIPH_1766	202209111732-v3.2.0	439	1	8	9	2	6	4	6	7	seroba-v1.0.1	23B	Norway_historic	Norway	Norwegian Institute of Public Health	2	2018	72	BLOOD	0.032
GPS_NO_NIPH_1767	202209111732-v3.2.0	433	1	1	4	1	18	58	17	19	seroba-v1.0.1	22F	Norway_historic	Norway	Norwegian Institute of Public Health	2	2018	77	BLOOD	0.032
GPS_NO_NIPH_1768	202209111732-v3.2.0	124	7	5	1	8	14	11	14	39	seroba-v1.0.1	14	Norway_historic	Norway	Norwegian Institute of Public Health	12	1989	1	NA	NA
GPS_NO_NIPH_1769	202209111732-v3.2.0	433	1	1	4	1	18	58	17	19	seroba-v1.0.1	22F	Norway_routine	Norway	Norwegian Institute of Public Health	3	2018	74	BLOOD	nd
GPS_NO_NIPH_177	202209111732-v3.2.0	177	7	14	4	12	1	1	14	44	seroba-v1.0.1	19F	Norway_historic	Norway	Norwegian Institute of Public Health	12	1998	73	NA	0.047
GPS_NO_NIPH_1770	202209111732-v3.2.0	9107	5	7	4	5	10	40	27	36	seroba-v1.0.1	35F	Norway_routine	Norway	Norwegian Institute of Public Health	4	2018	95	BLOOD	nd
GPS_NO_NIPH_1771	202209111732-v3.2.0	994	5	5	62	5	6	11	14	146	seroba-v1.0.1	19A	Norway_routine	Norway	Norwegian Institute of Public Health	4	2018	4	BLOOD	nd
GPS_NO_NIPH_1772	202209111732-v3.2.0	433	1	1	4	1	18	58	17	19	seroba-v1.0.1	22F	Norway_routine	Norway	Norwegian Institute of Public Health	4	2018	80	BLOOD	nd
GPS_NO_NIPH_1773	202209111732-v3.2.0	53	2	5	1	11	16	3	14	3	seroba-v1.0.1	8	Norway_routine	Norway	Norwegian Institute of Public Health	4	2018	64	BLOOD	nd
GPS_NO_NIPH_1774	202209111732-v3.2.0	1377	13	84	15	14	10	16	19	83	seroba-v1.0.1	3	Norway_historic	Norway	Norwegian Institute of Public Health	9	1988	42	NA	NA
GPS_NO_NIPH_1775	202209111732-v3.2.0	439	1	8	9	2	6	4	6	7	seroba-v1.0.1	23B	Norway_routine	Norway	Norwegian Institute of Public Health	4	2018	82	BLOOD	nd
GPS_NO_NIPH_1776	202209111732-v3.2.0	162	7	11	10	1	6	8	14	6	Quellung	24F	Norway_routine	Norway	Norwegian Institute of Public Health	4	2018	0	BLOOD	nd
GPS_NO_NIPH_1777	202209111732-v3.2.0	3017	8	11	14	1	17	230	14	4	seroba-v1.0.1	19A	Norway_routine	Norway	Norwegian Institute of Public Health	4	2018	70	BLOOD	nd
GPS_NO_NIPH_1778	202209111732-v3.2.0	3017	8	11	14	1	17	230	14	4	seroba-v1.0.1	19A	Norway_routine	Norway	Norwegian Institute of Public Health	4	2018	70	BLOOD	nd
GPS_NO_NIPH_1779	202209111732-v3.2.0	433	1	1	4	1	18	58	17	19	seroba-v1.0.1	22F	Norway_routine	Norway	Norwegian Institute of Public Health	4	2018	89	BLOOD	nd
GPS_NO_NIPH_178	202209111732-v3.2.0	162	7	11	10	1	6	8	14	6	seroba-v1.0.1	09V	Norway_historic	Norway	Norwegian Institute of Public Health	NA	2005	83	NA	0.016
GPS_NO_NIPH_1780	202209111732-v3.2.0	1692	1	5	7	12	17	158	14	29	seroba-v1.0.1	06C	Norway_routine	Norway	Norwegian Institute of Public Health	4	2018	59	BLOOD	nd
GPS_NO_NIPH_1781	202209111732-v3.2.0	180	7	15	2	10	6	1	22	12	seroba-v1.0.1	3	Norway_routine	Norway	Norwegian Institute of Public Health	4	2018	55	BLOOD	nd
GPS_NO_NIPH_1782	202209111732-v3.2.0	180	7	15	2	10	6	1	22	12	seroba-v1.0.1	3	Norway_routine	Norway	Norwegian Institute of Public Health	4	2018	55	CEREBROSPNAL FLUID	nd
GPS_NO_NIPH_1783	202209111732-v3.2.0	66	2	8	2	4	6	1	1	16	seroba-v1.0.1	09N	Norway_routine	Norway	Norwegian Institute of Public Health	4	2018	53	BLOOD	nd
GPS_NO_NIPH_1784	202209111732-v3.2.0	433	1	1	4	1	18	58	17	19	seroba-v1.0.1	22F	Norway_routine	Norway	Norwegian Institute of Public Health	4	2018	76	BLOOD	nd
GPS_NO_NIPH_1785	202209111732-v3.2.0	162	7	11	10	1	6	8	14	6	Quellung	24F	Norway_routine	Norway	Norwegian Institute of Public Health	4	2018	0	CEREBROSPNAL FLUID	nd
GPS_NO_NIPH_1786	202209111732-v3.2.0	15160	7	5	4	5	42	92	982	126	seroba-v1.0.1	35F	Norway_routine	Norway	Norwegian Institute of Public Health	4	2018	68	BLOOD	nd
GPS_NO_NIPH_1787	202209111732-v3.2.0	717	5	35	29	1	45	39	18	3	seroba-v1.0.1	33F	Norway_routine	Norway	Norwegian Institute of Public Health	4	2018	79	BLOOD	nd
GPS_NO_NIPH_1788	202209111732-v3.2.0	1994	1	2	29	1	111	14	18	57	seroba-v1.0.1	31	Norway_routine	Norway	Norwegian Institute of Public Health	4	2018	83	BLOOD	nd
GPS_NO_NIPH_1789	202209111732-v3.2.0	433	1	1	4	1	18	58	17	19	seroba-v1.0.1	22F	Norway_historic	Norway	Norwegian Institute of Public Health	9	1988	52	NA	NA
GPS_NO_NIPH_179	202209111732-v3.2.0	180	7	15	2	10	6	1	22	12	seroba-v1.0.1	3	Norway_historic	Norway	Norwegian Institute of Public Health	6	1983	33	NA	NA
GPS_NO_NIPH_1790	202209111732-v3.2.0	433	1	1	4	1	18	58	17	19	seroba-v1.0.1	22F	Norway_routine	Norway	Norwegian Institute of Public Health	4	2018	72	BLOOD	nd
GPS_NO_NIPH_1791	202209111732-v3.2.0	816	5	40	4	19	10	1	27	36	seroba-v1.0.1	10A	Norway_routine	Norway	Norwegian Institute of Public Health	4	2018	91	BLOOD	nd
GPS_NO_NIPH_1792	202209111732-v3.2.0	166	7	11	10	1	6	1	1	6	seroba-v1.0.1	23A	Norway_routine	Norway	Norwegian Institute of Public Health	4	2018	82	NA	nd
GPS_NO_NIPH_1793	202209111732-v3.2.0	433	1	1	4	1	18	58	17	19	seroba-v1.0.1	22F	Norway_routine	Norway	Norwegian Institute of Public Health	4	2018	62	BLOOD	nd
GPS_NO_NIPH_1794	202209111732-v3.2.0	66	2	8	2	4	6	1	1	16	seroba-v1.0.1	09N	Norway_routine	Norway	Norwegian Institute of Public Health	4	2018	89	BLOOD	nd
GPS_NO_NIPH_1795	202209111732-v3.2.0	989	12	5	89	8	6	112	14	26	seroba-v1.0.1	12F	Norway_routine	Norway	Norwegian Institute of Public Health	4	2018	60	BLOOD	nd
GPS_NO_NIPH_1796	202209111732-v3.2.0	439	1	8	9	2	6	4	6	7	seroba-v1.0.1	23B	Norway_routine	Norway	Norwegian Institute of Public Health	4	2018	51	BLOOD	nd
GPS_NO_NIPH_1797	202209111732-v3.2.0	1714	1	5	7	12	17	148	14	29	seroba-v1.0.1	06C	Norway_routine	Norway	Norwegian Institute of Public Health	4	2018	93	BLOOD	nd
GPS_NO_NIPH_1798	202209111732-v3.2.0	180	7	15	2	10	6	1	22	12	seroba-v1.0.1	3	Norway_routine	Norway	Norwegian Institute of Public Health	4	2018	83	BLOOD	nd
GPS_NO_NIPH_1799	202209111732-v3.2.0	433	1	1	4	1	18	58	17	19	seroba-v1.0.1	22F	Norway_routine	Norway	Norwegian Institute of Public Health	4	2018	68	BLOOD	nd
GPS_NO_NIPH_18	202209111732-v3.2.0	498	2	7	4	16	10	40	27	36	seroba-v1.0.1	35F	Norway_historic	Norway	Norwegian Institute of Public Health	3	1986	69	NA	NA
GPS_NO_NIPH_180	202209111732-v3.2.0	335	7	11	10	1	6	8	23	6	seroba-v1.0.1	09V	Norway_historic	Norway	Norwegian Institute of Public Health	NA	1995	29	NA	0.094
GPS_NO_NIPH_1800	202209111732-v3.2.0	3017	8	11	14	1	17	230	14	4	seroba-v1.0.1	19A	Norway_routine	Norway	Norwegian Institute of Public Health	4	2018	78	BLOOD	nd
GPS_NO_NIPH_1801	202209111732-v3.2.0	1377	13	84	15	14	10	16	19	83	seroba-v1.0.1	3	Norway_routine	Norway	Norwegian Institute of Public Health	4	2018	64	BLOOD	nd
GPS_NO_NIPH_1802	202209111732-v3.2.0	2560	1	158	9	9	6	4	168	7	seroba-v1.0.1	23A	Norway_routine	Norway	Norwegian Institute of Public Health	4	2018	8	BLOOD	nd
GPS_NO_NIPH_1803	202209111732-v3.2.0	180	7	15	2	10	6	1	22	12	seroba-v1.0.1	3	Norway_routine	Norway	Norwegian Institute of Public Health	4	2018	70	BLOOD	nd
GPS_NO_NIPH_1804	202209111732-v3.2.0	53	2	5	1	11	16	3	14	3	seroba-v1.0.1	8	Norway_routine	Norway	Norwegian Institute of Public Health	5	2018	57	BLOOD	nd
GPS_NO_NIPH_1805	202209111732-v3.2.0	1714	1	5	7	12	17	148	14	29	seroba-v1.0.1	06C	Norway_routine	Norway	Norwegian Institute of Public Health	5	2018	78	BLOOD	nd
GPS_NO_NIPH_1806	202209111732-v3.2.0	1551	5	7	4	2	10	1	6	35	seroba-v1.0.1	10A	Norway_routine	Norway	Norwegian Institute of Public Health	5	2018	78	BLOOD	nd
GPS_NO_NIPH_1807	202209111732-v3.2.0	547	5	5	6	1	9	10	14	45	seroba-v1.0.1	34	Norway_routine	Norway	Norwegian Institute of Public Health	5	2018	51	BLOOD	nd
GPS_NO_NIPH_1808	202209111732-v3.2.0	446	5	7	4	19	10	40	27	36	seroba-v1.0.1	35F	Norway_routine	Norway	Norwegian Institute of Public Health	5	2018	70	BLOOD	nd
GPS_NO_NIPH_1809	202209111732-v3.2.0	180	7	15	2	10	6	1	22	12	seroba-v1.0.1	3	Norway_routine	Norway	Norwegian Institute of Public Health	5	2018	79	BLOOD	nd
GPS_NO_NIPH_181	202209111732-v3.2.0	9	1	5	4	5	5	1	8	18	seroba-v1.0.1	14	Norway_historic	Norway	Norwegian Institute of Public Health	NA	2003	30	NA	0.016
GPS_NO_NIPH_1810	202209111732-v3.2.0	386	32	28	1	1	15	52	14	47	seroba-v1.0.1	06C	Norway_routine	Norway	Norwegian Institute of Public Health	5	2018	79	BLOOD	nd
GPS_NO_NIPH_1811	202209111732-v3.2.0	97	5	7	4	2	10	1	27	35	seroba-v1.0.1	10A	Norway_routine	Norway	Norwegian Institute of Public Health	5	2018	77	BLOOD	nd
GPS_NO_NIPH_1812	202209111732-v3.2.0	433	1	1	4	1	18	58	17	19	seroba-v1.0.1	22F	Norway_routine	Norway	Norwegian Institute of Public Health	5	2018	83	NA	nd
GPS_NO_NIPH_1813	202209111732-v3.2.0	e50ea5008232af72f349914fab4ead6d6fab5330	2	5	36	2	f7bdf22f3dbebd071a575c9fdcd273cdb210d766	21	14	904;9	seroba-v1.0.1	15A	Norway_routine	Norway	Norwegian Institute of Public Health	5	2018	84	BLOOD	nd
GPS_NO_NIPH_1814	202209111732-v3.2.0	199	8	13	14	4	17	4	14	4	seroba-v1.0.1	15B	Norway_routine	Norway	Norwegian Institute of Public Health	5	2018	80	BLOOD	nd
GPS_NO_NIPH_1815	202209111732-v3.2.0	42	1	8	9	9	6	4	6	7	seroba-v1.0.1	23A	Norway_routine	Norway	Norwegian Institute of Public Health	5	2018	73	BLOOD	nd
GPS_NO_NIPH_1816	202209111732-v3.2.0	66	2	8	2	4	6	1	1	16	seroba-v1.0.1	09N	Norway_routine	Norway	Norwegian Institute of Public Health	5	2018	72	BLOOD	nd
GPS_NO_NIPH_1817	202209111732-v3.2.0	63	2	5	36	12	17	21	14	904;9	seroba-v1.0.1	15A	Norway_routine	Norway	Norwegian Institute of Public Health	5	2018	88	BLOOD	nd
GPS_NO_NIPH_1818	202209111732-v3.2.0	1551	5	7	4	2	10	1	6	35	seroba-v1.0.1	10A	Norway_routine	Norway	Norwegian Institute of Public Health	5	2018	69	BLOOD	nd
GPS_NO_NIPH_1819	202209111732-v3.2.0	53	2	5	1	11	16	3	14	3	seroba-v1.0.1	8	Norway_routine	Norway	Norwegian Institute of Public Health	5	2018	69	BLOOD	nd
GPS_NO_NIPH_182	202209111732-v3.2.0	9	1	5	4	5	5	1	8	18	seroba-v1.0.1	14	Norway_historic	Norway	Norwegian Institute of Public Health	11	2002	63	NA	0.008
GPS_NO_NIPH_1820	202209111732-v3.2.0	daa1f3276cc3ade6717f0d7d4f798ccee7521455	46	8	2	10	6	7065b6960e255e88d1afb3dbba9848f73075837b	22	12	seroba-v1.0.1	3	Norway_routine	Norway	Norwegian Institute of Public Health	5	2018	59	BLOOD	nd
GPS_NO_NIPH_1821	202209111732-v3.2.0	433	1	1	4	1	18	58	17	19	seroba-v1.0.1	22F	Norway_routine	Norway	Norwegian Institute of Public Health	5	2018	2	BLOOD	nd
GPS_NO_NIPH_1822	202209111732-v3.2.0	834	1	8	2	4	6	1	1	16	seroba-v1.0.1	09N	Norway_routine	Norway	Norwegian Institute of Public Health	5	2018	74	BLOOD	nd
GPS_NO_NIPH_1823	202209111732-v3.2.0	42	1	8	9	9	6	4	6	7	seroba-v1.0.1	23A	Norway_routine	Norway	Norwegian Institute of Public Health	5	2018	87	BLOOD	nd
GPS_NO_NIPH_1824	202209111732-v3.2.0	198	8	13	4	8	6	22	34	72	seroba-v1.0.1	35B	Norway_routine	Norway	Norwegian Institute of Public Health	5	2018	68	BLOOD	nd
GPS_NO_NIPH_1825	202209111732-v3.2.0	63	2	5	36	12	17	21	14	904;9	seroba-v1.0.1	15A	Norway_routine	Norway	Norwegian Institute of Public Health	5	2018	4	BLOOD	nd
GPS_NO_NIPH_1826	202209111732-v3.2.0	433	1	1	4	1	18	58	17	19	seroba-v1.0.1	22F	Norway_routine	Norway	Norwegian Institute of Public Health	5	2018	73	BLOOD	nd
GPS_NO_NIPH_1827	202209111732-v3.2.0	62	2	5	29	12	16	3	14	3	seroba-v1.0.1	11A	Norway_routine	Norway	Norwegian Institute of Public Health	5	2018	54	CEREBROSPNAL FLUID	nd
GPS_NO_NIPH_1828	202209111732-v3.2.0	1551	5	7	4	2	10	1	6	35	seroba-v1.0.1	10A	Norway_routine	Norway	Norwegian Institute of Public Health	5	2018	71	NA	nd
GPS_NO_NIPH_1829	202209111732-v3.2.0	433	1	1	4	1	18	58	17	19	seroba-v1.0.1	22F	Norway_routine	Norway	Norwegian Institute of Public Health	5	2018	84	BLOOD	nd
GPS_NO_NIPH_183	202209111732-v3.2.0	66	2	8	2	4	6	1	1	16	seroba-v1.0.1	09N	Norway_historic	Norway	Norwegian Institute of Public Health	3	1987	79	NA	NA
GPS_NO_NIPH_1830	202209111732-v3.2.0	446	5	7	4	19	10	40	27	36	seroba-v1.0.1	35F	Norway_routine	Norway	Norwegian Institute of Public Health	5	2018	74	BLOOD	nd
GPS_NO_NIPH_1831	202209111732-v3.2.0	63	2	5	36	12	17	21	14	904;9	seroba-v1.0.1	15A	Norway_routine	Norway	Norwegian Institute of Public Health	5	2018	4	CEREBROSPNAL FLUID	nd
GPS_NO_NIPH_1832	202209111732-v3.2.0	205	10	5	4	5	13	10	18	27	seroba-v1.0.1	4	Norway_routine	Norway	Norwegian Institute of Public Health	5	2018	76	BLOOD	0.016
GPS_NO_NIPH_1833	202209111732-v3.2.0	8518	18	13	8	6	3	3	46	5	seroba-v1.0.1	23B1	Norway_routine	Norway	Norwegian Institute of Public Health	5	2018	1	BLOOD	nd
GPS_NO_NIPH_1834	202209111732-v3.2.0	7502	8	29	9	15	77	155	26	777	seroba-v1.0.1	untypable	Norway_routine	Norway	Norwegian Institute of Public Health	5	2018	27	NA	nd
GPS_NO_NIPH_1835	202209111732-v3.2.0	1551	5	7	4	2	10	1	6	35	seroba-v1.0.1	10A	Norway_routine	Norway	Norwegian Institute of Public Health	5	2018	97	BLOOD	nd
GPS_NO_NIPH_1836	202209111732-v3.2.0	433	1	1	4	1	18	58	17	19	seroba-v1.0.1	22F	Norway_routine	Norway	Norwegian Institute of Public Health	5	2018	66	BLOOD	nd
GPS_NO_NIPH_1837	202209111732-v3.2.0	386	32	28	1	1	15	52	14	47	seroba-v1.0.1	06C	Norway_routine	Norway	Norwegian Institute of Public Health	5	2018	81	BLOOD	nd
GPS_NO_NIPH_1838	202209111732-v3.2.0	1714	1	5	7	12	17	148	14	29	seroba-v1.0.1	06C	Norway_routine	Norway	Norwegian Institute of Public Health	5	2018	95	BLOOD	nd
GPS_NO_NIPH_1839	202209111732-v3.2.0	681	2	5	9	1	6,6	19	14	76	seroba-v1.0.1	06A	Norway_routine	Norway	Norwegian Institute of Public Health	5	2018	53	BLOOD	nd
GPS_NO_NIPH_184	202209111732-v3.2.0	9	1	5	4	5	5	1	8	18	seroba-v1.0.1	14	Norway_historic	Norway	Norwegian Institute of Public Health	NA	2003	32	NA	0.016
GPS_NO_NIPH_1840	202209111732-v3.2.0	452	7	9	19	1	14	48	14	75	seroba-v1.0.1	35B	Norway_routine	Norway	Norwegian Institute of Public Health	5	2018	84	BLOOD	nd
GPS_NO_NIPH_1841	202209111732-v3.2.0	717	5	35	29	1	45	39	18	3	seroba-v1.0.1	33F	Norway_routine	Norway	Norwegian Institute of Public Health	5	2018	61	BLOOD	nd
GPS_NO_NIPH_1842	202209111732-v3.2.0	1635	10	7	4	19	10	40	27	36	seroba-v1.0.1	35F	Norway_routine	Norway	Norwegian Institute of Public Health	5	2018	84	BLOOD	nd
GPS_NO_NIPH_1843	202209111732-v3.2.0	53	2	5	1	11	16	3	14	3	seroba-v1.0.1	8	Norway_routine	Norway	Norwegian Institute of Public Health	5	2018	60	BLOOD	nd
GPS_NO_NIPH_1844	202209111732-v3.2.0	53	2	5	1	11	16	3	14	3	seroba-v1.0.1	8	Norway_routine	Norway	Norwegian Institute of Public Health	5	2018	36	BLOOD	nd
GPS_NO_NIPH_1845	202209111732-v3.2.0	66	2	8	2	4	6	1	1	16	seroba-v1.0.1	09N	Norway_routine	Norway	Norwegian Institute of Public Health	5	2018	68	BLOOD	nd
GPS_NO_NIPH_1846	202209111732-v3.2.0	53	2	5	1	11	16	3	14	3	seroba-v1.0.1	8	Norway_routine	Norway	Norwegian Institute of Public Health	5	2018	64	BLOOD	nd
GPS_NO_NIPH_1847	202209111732-v3.2.0	1377	13	84	15	14	10	16	19	83	seroba-v1.0.1	3	Norway_routine	Norway	Norwegian Institute of Public Health	5	2018	65	BLOOD	nd
GPS_NO_NIPH_1848	202209111732-v3.2.0	834	1	8	2	4	6	1	1	16	seroba-v1.0.1	09N	Norway_routine	Norway	Norwegian Institute of Public Health	5	2018	71	BLOOD	nd
GPS_NO_NIPH_1849	202209111732-v3.2.0	0ef43ff1fd2e3fe5907b488a204df41f39ffebe4	2	5	29	6d5ef9629eff011a010221ee30ef940748b365ec	16	3	14	3	seroba-v1.0.1	11A/11B/11C/11D/11E/11F	Norway_routine	Norway	Norwegian Institute of Public Health	6	2018	54	BLOOD	nd
GPS_NO_NIPH_185	202209111732-v3.2.0	306	12	8	13	5	16	4	20	31	seroba-v1.0.1	1	Norway_historic	Norway	Norwegian Institute of Public Health	11	1996	78	NA	0.38
GPS_NO_NIPH_1850	202209111732-v3.2.0	405	10	20	2	1	6	1	29	32	seroba-v1.0.1	09N	Norway_routine	Norway	Norwegian Institute of Public Health	6	2018	70	BLOOD	nd
GPS_NO_NIPH_1851	202209111732-v3.2.0	180	7	15	2	10	6	1	22	12	seroba-v1.0.1	3	Norway_routine	Norway	Norwegian Institute of Public Health	6	2018	48	BLOOD	nd
GPS_NO_NIPH_1852	202209111732-v3.2.0	1714	1	5	7	12	17	148	14	29	seroba-v1.0.1	06C	Norway_routine	Norway	Norwegian Institute of Public Health	6	2018	69	NA	nd
GPS_NO_NIPH_1853	202209111732-v3.2.0	62	2	5	29	12	16	3	14	3	seroba-v1.0.1	11A	Norway_routine	Norway	Norwegian Institute of Public Health	6	2018	65	BLOOD	nd
GPS_NO_NIPH_1854	202209111732-v3.2.0	199	8	13	14	4	17	4	14	4	seroba-v1.0.1	19A	Norway_routine	Norway	Norwegian Institute of Public Health	6	2018	90	BLOOD	nd
GPS_NO_NIPH_1855	202209111732-v3.2.0	2560	1	158	9	9	6	4	168	7	seroba-v1.0.1	23A	Norway_routine	Norway	Norwegian Institute of Public Health	6	2018	62	BLOOD	nd
GPS_NO_NIPH_1856	202209111732-v3.2.0	433	1	1	4	1	18	58	17	19	seroba-v1.0.1	22F	Norway_routine	Norway	Norwegian Institute of Public Health	6	2018	14	BLOOD	nd
GPS_NO_NIPH_1857	202209111732-v3.2.0	433	1	1	4	1	18	58	17	19	seroba-v1.0.1	22F	Norway_routine	Norway	Norwegian Institute of Public Health	6	2018	14	CEREBROSPNAL FLUID	nd
GPS_NO_NIPH_1858	202209111732-v3.2.0	176	7	13	8	6	10	6	14,14	24	seroba-v1.0.1	06B	Norway_routine	Norway	Norwegian Institute of Public Health	6	2018	72	BLOOD	nd
GPS_NO_NIPH_1859	202209111732-v3.2.0	42	1	8	9	9	6	4	6	7	seroba-v1.0.1	23A	Norway_routine	Norway	Norwegian Institute of Public Health	6	2018	77	BLOOD	nd
GPS_NO_NIPH_186	202209111732-v3.2.0	870	1	8	4	12	6	3	18	107	seroba-v1.0.1	18B	Norway_historic	Norway	Norwegian Institute of Public Health	11	2000	54	NA	0.012
GPS_NO_NIPH_1860	202209111732-v3.2.0	433	1	1	4	1	18	58	17	19	seroba-v1.0.1	22F	Norway_routine	Norway	Norwegian Institute of Public Health	6	2018	33	BLOOD	nd
GPS_NO_NIPH_1861	202209111732-v3.2.0	53	2	5	1	11	16	3	14	3	seroba-v1.0.1	8	Norway_routine	Norway	Norwegian Institute of Public Health	6	2018	53	BLOOD	nd
GPS_NO_NIPH_1862	202209111732-v3.2.0	1262	7	41	2	6	10	26	1	11	seroba-v1.0.1	15B	Norway_routine	Norway	Norwegian Institute of Public Health	6	2018	75	BLOOD	nd
GPS_NO_NIPH_1863	202209111732-v3.2.0	393	10	43	41	18	13	49	6	38	seroba-v1.0.1	38	Norway_routine	Norway	Norwegian Institute of Public Health	6	2018	90	BLOOD	nd
GPS_NO_NIPH_1864	202209111732-v3.2.0	433	1	1	4	1	18	58	17	19	seroba-v1.0.1	22F	Norway_routine	Norway	Norwegian Institute of Public Health	6	2018	60	BLOOD	nd
GPS_NO_NIPH_1865	202209111732-v3.2.0	1092	2	13	2	1	6	19	14	76	seroba-v1.0.1	06B	Norway_historic	Norway	Norwegian Institute of Public Health	12	1989	58	NA	NA
GPS_NO_NIPH_1866	202209111732-v3.2.0	180	7	15	2	10	6	1	22	12	seroba-v1.0.1	3	Norway_routine	Norway	Norwegian Institute of Public Health	6	2018	70	BLOOD	nd
GPS_NO_NIPH_1867	202209111732-v3.2.0	793e14c6625a809d9736f2acfa3269983539a473	7	5	1	1	6	31	9f2a739db0b5c41280cfa91a331007d0352e67fd	49	seroba-v1.0.1	17F	Norway_routine	Norway	Norwegian Institute of Public Health	6	2018	80	BLOOD	nd
GPS_NO_NIPH_1868	202209111732-v3.2.0	989	12	5,5	89	8	6	112	14	26	seroba-v1.0.1	12F	Norway_routine	Norway	Norwegian Institute of Public Health	6	2018	68	BLOOD	nd
GPS_NO_NIPH_1869	202209111732-v3.2.0	994	5	5	62	5	6	11	14	146	seroba-v1.0.1	19A	Norway_routine	Norway	Norwegian Institute of Public Health	7	2018	56	BLOOD	nd
GPS_NO_NIPH_187	202209111732-v3.2.0	9	1	5	4	5	5	1	8	18	seroba-v1.0.1	14	Norway_historic	Norway	Norwegian Institute of Public Health	11	2000	77	NA	0.032
GPS_NO_NIPH_1870	202209111732-v3.2.0	433	1	1	4	1	18	58	17	19	seroba-v1.0.1	22F	Norway_routine	Norway	Norwegian Institute of Public Health	7	2018	66	BLOOD	nd
GPS_NO_NIPH_1871	202209111732-v3.2.0	8638	2	53	2	1	369	19	14	299	seroba-v1.0.1	10F	Norway_routine	Norway	Norwegian Institute of Public Health	7	2018	71	BLOOD	nd
GPS_NO_NIPH_1872	202209111732-v3.2.0	66	2	8	2	4	6	1	1	16	seroba-v1.0.1	09N	Norway_routine	Norway	Norwegian Institute of Public Health	7	2018	48	BLOOD	nd
GPS_NO_NIPH_1873	202209111732-v3.2.0	53	2,2	5	1	11	16	3	14	3	seroba-v1.0.1	8	Norway_routine	Norway	Norwegian Institute of Public Health	7	2018	25	BLOOD	nd
GPS_NO_NIPH_1874	202209111732-v3.2.0	179	7	14	40	12	1	1	14	44	seroba-v1.0.1	19F	Norway_routine	Norway	Norwegian Institute of Public Health	7	2018	55	BLOOD	nd
GPS_NO_NIPH_1875	202209111732-v3.2.0	191	8	9	2	1	6	1	17	15	seroba-v1.0.1	07F	Norway_routine	Norway	Norwegian Institute of Public Health	7	2018	48	BLOOD	nd
GPS_NO_NIPH_1876	202209111732-v3.2.0	433	1	1	4	1	18	58	17	19	seroba-v1.0.1	22F	Norway_routine	Norway	Norwegian Institute of Public Health	7	2018	62	BLOOD	nd
GPS_NO_NIPH_1877	202209111732-v3.2.0	113	7	2	1	1	10	1	21	50	seroba-v1.0.1	18C	Norway_routine	Norway	Norwegian Institute of Public Health	7	2018	0	BLOOD	nd
GPS_NO_NIPH_1878	202209111732-v3.2.0	834	1	8	2	4	6	1	1	16	seroba-v1.0.1	09N	Norway_routine	Norway	Norwegian Institute of Public Health	7	2018	60	BLOOD	nd
GPS_NO_NIPH_1879	202209111732-v3.2.0	433	1	1	4	1	18	58	17	19	seroba-v1.0.1	22F	Norway_routine	Norway	Norwegian Institute of Public Health	7	2018	80	BLOOD	nd
GPS_NO_NIPH_188	202209111732-v3.2.0	232	13	9	15	14	10	16	1	83	seroba-v1.0.1	3	Norway_historic	Norway	Norwegian Institute of Public Health	6	1983	4	NA	NA
GPS_NO_NIPH_1880	202209111732-v3.2.0	180	7	15	2	10	6	1	22	12	seroba-v1.0.1	3	Norway_routine	Norway	Norwegian Institute of Public Health	7	2018	75	BLOOD	nd
GPS_NO_NIPH_1881	202209111732-v3.2.0	179	7	14	40	12	1	1	14	44	seroba-v1.0.1	19F	Norway_routine	Norway	Norwegian Institute of Public Health	7	2018	1	NA	nd
GPS_NO_NIPH_1882	202209111732-v3.2.0	53	2	5	1	11	16	3	14	3	seroba-v1.0.1	8	Norway_routine	Norway	Norwegian Institute of Public Health	7	2018	71	BLOOD	nd
GPS_NO_NIPH_1883	202209111732-v3.2.0	179	7	14	40	12	1	1	14	44	seroba-v1.0.1	19F	Norway_routine	Norway	Norwegian Institute of Public Health	8	2018	10	CEREBROSPNAL FLUID	nd
GPS_NO_NIPH_1884	202209111732-v3.2.0	9867	1	4	388	2	6	4	6	7	seroba-v1.0.1	23B	Norway_routine	Norway	Norwegian Institute of Public Health	8	2018	68	BLOOD	nd
GPS_NO_NIPH_1885	202209111732-v3.2.0	1551	5	7	4	2	10	1	6	35	seroba-v1.0.1	10A	Norway_routine	Norway	Norwegian Institute of Public Health	8	2018	0	NA	nd
GPS_NO_NIPH_1886	202209111732-v3.2.0	461	5	40	4	1	10	1	27	36	seroba-v1.0.1	10A	Norway_routine	Norway	Norwegian Institute of Public Health	8	2018	47	BLOOD	nd
GPS_NO_NIPH_1887	202209111732-v3.2.0	f9ebe60961df83984b0694c124fa635504a283f6	7	13	4	16	27	1	14	782;120	seroba-v1.0.1	06B	Norway_historic	Norway	Norwegian Institute of Public Health	5	1996	81	NA	0.023
GPS_NO_NIPH_1888	202209111732-v3.2.0	7343	2	5	1	11	314	3	14	3	seroba-v1.0.1	8	Norway_routine	Norway	Norwegian Institute of Public Health	8	2018	40	BLOOD	nd
GPS_NO_NIPH_1889	202209111732-v3.2.0	2062	1	5	53	32	14	20	199	17	seroba-v1.0.1	19A	Norway_routine	Norway	Norwegian Institute of Public Health	9	2018	63	BLOOD	nd
GPS_NO_NIPH_189	202209111732-v3.2.0	9	1	5	4	5	5	1	8	18	seroba-v1.0.1	14	Norway_historic	Norway	Norwegian Institute of Public Health	11	2002	38	NA	0.008
GPS_NO_NIPH_1890	202209111732-v3.2.0	834	1	8	2	4	6	1	1	16	seroba-v1.0.1	09N	Norway_routine	Norway	Norwegian Institute of Public Health	9	2018	75	BLOOD	nd
GPS_NO_NIPH_1891	202209111732-v3.2.0	53	2	5	1	11	16	3	14	3	seroba-v1.0.1	8	Norway_routine	Norway	Norwegian Institute of Public Health	9	2018	70	BLOOD	nd
GPS_NO_NIPH_1892	202209111732-v3.2.0	289	16	12	9	1	41	33	33	8	seroba-v1.0.1	5	Norway_historic	Norway	Norwegian Institute of Public Health	9	1988	49	NA	NA
GPS_NO_NIPH_1893	202209111732-v3.2.0	994	5	5	62	5	6	11	14	146	seroba-v1.0.1	19A	Norway_routine	Norway	Norwegian Institute of Public Health	10	2018	94	BLOOD	nd
GPS_NO_NIPH_1894	202209111732-v3.2.0	30	1	5	27	20	1	1	1	46	seroba-v1.0.1	16F	Norway_routine	Norway	Norwegian Institute of Public Health	10	2018	65	BLOOD	nd
GPS_NO_NIPH_1895	202209111732-v3.2.0	801	8	70	4	1	6	116	6	162	seroba-v1.0.1	4	Norway_routine	Norway	Norwegian Institute of Public Health	10	2018	56	BLOOD	0.032
GPS_NO_NIPH_1896	202209111732-v3.2.0	433	1	1	4	1	18	58	17	19	seroba-v1.0.1	22F	Norway_routine	Norway	Norwegian Institute of Public Health	10	2018	83	BLOOD	nd
GPS_NO_NIPH_1897	202209111732-v3.2.0	97	5	7	4	2	10	1	27	35	seroba-v1.0.1	10A	Norway_routine	Norway	Norwegian Institute of Public Health	10	2018	78	BLOOD	nd
GPS_NO_NIPH_1898	202209111732-v3.2.0	30	1	5	27	20	1	1	1	46	seroba-v1.0.1	16F	Norway_routine	Norway	Norwegian Institute of Public Health	10	2018	89	BLOOD	nd
GPS_NO_NIPH_1899	202209111732-v3.2.0	1262	7	41	2	6	10	26	1	11	seroba-v1.0.1	15B	Norway_routine	Norway	Norwegian Institute of Public Health	10	2018	64	BLOOD	nd
GPS_NO_NIPH_19	202209111732-v3.2.0	440	7	5	1	1	13	31	14	49	seroba-v1.0.1	23F	Norway_historic	Norway	Norwegian Institute of Public Health	5	1985	64	NA	NA
GPS_NO_NIPH_190	202209111732-v3.2.0	9	1	5	4	5	5	1	8	18	seroba-v1.0.1	14	Norway_historic	Norway	Norwegian Institute of Public Health	12	1995	0	NA	0.012
GPS_NO_NIPH_1900	202209111732-v3.2.0	3811	7	11	10	1	6	8	315	6	seroba-v1.0.1	15A	Norway_routine	Norway	Norwegian Institute of Public Health	10	2018	86	BLOOD	nd
GPS_NO_NIPH_1901	202209111732-v3.2.0	42	1	8	9	9	6	4	6	7	seroba-v1.0.1	23A	Norway_routine	Norway	Norwegian Institute of Public Health	10	2018	62	BLOOD	nd
GPS_NO_NIPH_1902	202209111732-v3.2.0	1176	10	20	8	10	6	1	29	32	seroba-v1.0.1	07F	Norway_routine	Norway	Norwegian Institute of Public Health	10	2018	70	BLOOD	nd
GPS_NO_NIPH_1903	202209111732-v3.2.0	180	7	15	2	10	6	1	22	12	seroba-v1.0.1	3	Norway_routine	Norway	Norwegian Institute of Public Health	10	2018	50	BLOOD	nd
GPS_NO_NIPH_1904	202209111732-v3.2.0	1262	7	41	2	6	10	26	1	11	seroba-v1.0.1	15C	Norway_routine	Norway	Norwegian Institute of Public Health	10	2018	3	BLOOD	nd
GPS_NO_NIPH_1905	202209111732-v3.2.0	433	1	1	4	1	18	58	17	19	seroba-v1.0.1	22F	Norway_routine	Norway	Norwegian Institute of Public Health	10	2018	52	BLOOD	nd
GPS_NO_NIPH_1906	202209111732-v3.2.0	433	1	1	4	1	18	58	17	19	seroba-v1.0.1	22F	Norway_routine	Norway	Norwegian Institute of Public Health	10	2018	73	BLOOD	nd
GPS_NO_NIPH_1907	202209111732-v3.2.0	1635	10	7	4	19	10	40	27	36	seroba-v1.0.1	35F	Norway_routine	Norway	Norwegian Institute of Public Health	10	2018	84	BLOOD	nd
GPS_NO_NIPH_1908	202209111732-v3.2.0	433	1	1	4	1	18	58	17	19	seroba-v1.0.1	22F	Norway_routine	Norway	Norwegian Institute of Public Health	10	2018	58	BLOOD	nd
GPS_NO_NIPH_1909	202209111732-v3.2.0	433	1	1	4	1	18	58	17	19	seroba-v1.0.1	22F	Norway_routine	Norway	Norwegian Institute of Public Health	10	2018	70	BLOOD	nd
GPS_NO_NIPH_191	202209111732-v3.2.0	9	1	5	4	5	5	1	8	18	seroba-v1.0.1	14	Norway_historic	Norway	Norwegian Institute of Public Health	12	1997	0	NA	0.016
GPS_NO_NIPH_1910	202209111732-v3.2.0	452	7	9	19	1	14	48	14	75	seroba-v1.0.1	35B	Norway_routine	Norway	Norwegian Institute of Public Health	10	2018	91	BLOOD	nd
GPS_NO_NIPH_1911	202209111732-v3.2.0	132cb7e413afe438120d3c5eac440196d41aa3f9	10	20	14	1,fc58dc487be8c4982433b4530aeb9533c9a622ed	6	1	29	32	seroba-v1.0.1	12F	Norway_routine	Norway	Norwegian Institute of Public Health	10	2018	76	BLOOD	nd
GPS_NO_NIPH_1912	202209111732-v3.2.0	1377	13	84	15	14	10	16	19	83	seroba-v1.0.1	3	Norway_routine	Norway	Norwegian Institute of Public Health	10	2018	66	BLOOD	nd
GPS_NO_NIPH_1913	202209111732-v3.2.0	801	8	70	4	1	6	116	6	162	seroba-v1.0.1	4	Norway_routine	Norway	Norwegian Institute of Public Health	10	2018	57	BLOOD	0.016
GPS_NO_NIPH_1914	202209111732-v3.2.0	3795	8	199	2	1	6	1	17	15	seroba-v1.0.1	07F	Norway_routine	Norway	Norwegian Institute of Public Health	10	2018	59	BLOOD	nd
GPS_NO_NIPH_1915	202209111732-v3.2.0	9	1	5	4	5	5	1	8	18	seroba-v1.0.1	14	Norway_historic	Norway	Norwegian Institute of Public Health	5	1996	66	NA	0.016
GPS_NO_NIPH_1916	202209111732-v3.2.0	199	8	13	14	4	17	4	14	4	seroba-v1.0.1	19A	Norway_routine	Norway	Norwegian Institute of Public Health	10	2018	63	BLOOD	nd
GPS_NO_NIPH_1917	202209111732-v3.2.0	819	1	1	4	1	18	58	18	19	seroba-v1.0.1	22F	Norway_routine	Norway	Norwegian Institute of Public Health	10	2018	80	BLOOD	nd
GPS_NO_NIPH_1918	202209111732-v3.2.0	452	7	9	19	1	14	48	14	75	seroba-v1.0.1	35B	Norway_routine	Norway	Norwegian Institute of Public Health	10	2018	91	BLOOD	nd
GPS_NO_NIPH_1919	202209111732-v3.2.0	433	1	1	4	1	18	58	17	19	seroba-v1.0.1	22F	Norway_routine	Norway	Norwegian Institute of Public Health	10	2018	90	BLOOD	nd
GPS_NO_NIPH_192	202209111732-v3.2.0	9	1	5	4	5	5	1	8	18	seroba-v1.0.1	14	Norway_historic	Norway	Norwegian Institute of Public Health	11	2002	82	NA	0.008
GPS_NO_NIPH_1920	202209111732-v3.2.0	8711	7	33	2	6	10	26	1	11	seroba-v1.0.1	15B	Norway_routine	Norway	Norwegian Institute of Public Health	10	2018	73	BLOOD	nd
GPS_NO_NIPH_1921	202209111732-v3.2.0	180	7	15	2	10	6	1	22	12	seroba-v1.0.1	3	Norway_routine	Norway	Norwegian Institute of Public Health	11	2018	37	BLOOD	nd
GPS_NO_NIPH_1922	202209111732-v3.2.0	100	5	12	29	12	9	39	18	3	seroba-v1.0.1	33F	Norway_routine	Norway	Norwegian Institute of Public Health	11	2018	75	BLOOD	nd
GPS_NO_NIPH_1923	202209111732-v3.2.0	180	7	15	2	10	6	1	22	12	seroba-v1.0.1	3	Norway_routine	Norway	Norwegian Institute of Public Health	11	2018	76	BLOOD	nd
GPS_NO_NIPH_1924	202209111732-v3.2.0	2372	18	13	8	6	3	6	46	5	seroba-v1.0.1	23B1	Norway_routine	Norway	Norwegian Institute of Public Health	11	2018	87	BLOOD	nd
GPS_NO_NIPH_1925	202209111732-v3.2.0	991	54	5	4	1	6	1	111	880	seroba-v1.0.1	15A	Norway_routine	Norway	Norwegian Institute of Public Health	11	2018	86	BLOOD	nd
GPS_NO_NIPH_1926	202209111732-v3.2.0	405	10	20	2	1	6	1	29	32	seroba-v1.0.1	09N	Norway_routine	Norway	Norwegian Institute of Public Health	11	2018	56	BLOOD	nd
GPS_NO_NIPH_1927	202209111732-v3.2.0	199	8	13	14	4	17	4	14	4	seroba-v1.0.1	15C	Norway_routine	Norway	Norwegian Institute of Public Health	11	2018	70	BLOOD	nd
GPS_NO_NIPH_1928	202209111732-v3.2.0	3227	7	25	4	4	15	20	8	NA	seroba-v1.0.1	06A	Norway_historic	Norway	Norwegian Institute of Public Health	7	2004	93	NA	0.25
GPS_NO_NIPH_1929	202209111732-v3.2.0	5139	8	5	2	6	1	26	1	11	seroba-v1.0.1	15A	Norway_routine	Norway	Norwegian Institute of Public Health	11	2018	36	BLOOD	nd
GPS_NO_NIPH_193	202209111732-v3.2.0	242	15	29	4	21	30	1	14	14	seroba-v1.0.1	23F	Norway_historic	Norway	Norwegian Institute of Public Health	11	1998	79	NA	0.032
GPS_NO_NIPH_1930	202209111732-v3.2.0	5958	7	9	19	1	253	48	14	75	seroba-v1.0.1	35B	Norway_routine	Norway	Norwegian Institute of Public Health	11	2018	72	BLOOD	nd
GPS_NO_NIPH_1931	202209111732-v3.2.0	180	7	15	2	10	6	1	22	12	seroba-v1.0.1	3	Norway_routine	Norway	Norwegian Institute of Public Health	11	2018	55	BLOOD	nd
GPS_NO_NIPH_1932	202209111732-v3.2.0	433	1	1	4	1	18	58	17	19	seroba-v1.0.1	22F	Norway_routine	Norway	Norwegian Institute of Public Health	11	2018	86	BLOOD	nd
GPS_NO_NIPH_1933	202209111732-v3.2.0	218	10	20	14	1	6	1	29	32	seroba-v1.0.1	12F	Norway_routine	Norway	Norwegian Institute of Public Health	11	2018	87	NA	nd
GPS_NO_NIPH_1934	202209111732-v3.2.0	66	2	8	2	4	6	1	1	16	seroba-v1.0.1	09N	Norway_routine	Norway	Norwegian Institute of Public Health	11	2018	61	BLOOD	nd
GPS_NO_NIPH_1935	202209111732-v3.2.0	433	1	1	4	1	18	58	17	19	seroba-v1.0.1	22F	Norway_routine	Norway	Norwegian Institute of Public Health	11	2018	74	BLOOD	nd
GPS_NO_NIPH_1936	202209111732-v3.2.0	392	7	5	1	1	6	31	14	49	seroba-v1.0.1	17F	Norway_routine	Norway	Norwegian Institute of Public Health	11	2018	82	BLOOD	nd
GPS_NO_NIPH_1937	202209111732-v3.2.0	63	2	5	36	12	17	21	14	904;9	seroba-v1.0.1	3	Norway_routine	Norway	Norwegian Institute of Public Health	11	2018	60	BLOOD	nd
GPS_NO_NIPH_1938	202209111732-v3.2.0	11162	6	28	4	5	17	20	148	877;88	seroba-v1.0.1	15C	Norway_routine	Norway	Norwegian Institute of Public Health	11	2018	72	BLOOD	nd
GPS_NO_NIPH_1939	202209111732-v3.2.0	271	4	16	19	15	6	20	26	1	seroba-v1.0.1	3	Norway_routine	Norway	Norwegian Institute of Public Health	11	2018	44	NA	nd
GPS_NO_NIPH_194	202209111732-v3.2.0	309	8	10	2	5	9	48	6	157	seroba-v1.0.1	19F	Norway_historic	Norway	Norwegian Institute of Public Health	3	1982	1	NA	NA
GPS_NO_NIPH_1940	202209111732-v3.2.0	433	1	1	4	1	18	58	17	19	seroba-v1.0.1	22F	Norway_routine	Norway	Norwegian Institute of Public Health	11	2018	62	BLOOD	nd
GPS_NO_NIPH_1941	202209111732-v3.2.0	2068	2	40	4	19	10	1,1	27	36	seroba-v1.0.1	10A	Norway_routine	Norway	Norwegian Institute of Public Health	11	2018	68	BLOOD	nd
GPS_NO_NIPH_1942	202209111732-v3.2.0	104edf7ca99e7170803ce1bc472a5233bba9a94a	2	5	2ae8a9c57d1f909585a21ffef662c2050fa02055,36	12	17	21	14	904;9	seroba-v1.0.1	15A	Norway_routine	Norway	Norwegian Institute of Public Health	11	2018	74	BLOOD	nd
GPS_NO_NIPH_1943	202209111732-v3.2.0	433	1	1	4	1	18	58	17	19	seroba-v1.0.1	22F	Norway_routine	Norway	Norwegian Institute of Public Health	11	2018	58	BLOOD	nd
GPS_NO_NIPH_1944	202209111732-v3.2.0	9579	63	8	9	2	6	4	6	7	seroba-v1.0.1	23B	Norway_routine	Norway	Norwegian Institute of Public Health	11	2018	59	BLOOD	nd
GPS_NO_NIPH_1945	202209111732-v3.2.0	2345	2	13	8	6	25	6	14	5	seroba-v1.0.1	19A	Norway_routine	Norway	Norwegian Institute of Public Health	11	2018	60	BLOOD	nd
GPS_NO_NIPH_1946	202209111732-v3.2.0	452	7	9	19	1	14	48	14	75	seroba-v1.0.1	35B	Norway_routine	Norway	Norwegian Institute of Public Health	11	2018	83	BLOOD	nd
GPS_NO_NIPH_1947	202209111732-v3.2.0	91386f852698a755c85accbd04daf38126f4fef1	2	12	9	1	295	33	97ec7f4db3472d90869b4607a32db70088784eac	8	seroba-v1.0.1	5	Norway_historic	Norway	Norwegian Institute of Public Health	10	2001	81	NA	0.19
GPS_NO_NIPH_1948	202209111732-v3.2.0	1262	7	41	2	6	10	26	1	11	seroba-v1.0.1	15B	Norway_routine	Norway	Norwegian Institute of Public Health	1	2019	81	BLOOD	nd
GPS_NO_NIPH_1949	202209111732-v3.2.0	433	1	1	4	1	18	58	17	19	seroba-v1.0.1	22F	Norway_routine	Norway	Norwegian Institute of Public Health	1	2019	57	BLOOD	nd
GPS_NO_NIPH_195	202209111732-v3.2.0	8957d98c9c3e32119042fa60327026bb49a03d6b	7	10	2	5	102	48	6	157	seroba-v1.0.1	19F	Norway_historic	Norway	Norwegian Institute of Public Health	7	1986	45	NA	NA
GPS_NO_NIPH_1950	202209111732-v3.2.0	2372	18	13	8	6	3	6	46	5	seroba-v1.0.1	23B1	Norway_routine	Norway	Norwegian Institute of Public Health	1	2019	73	BLOOD	nd
GPS_NO_NIPH_1951	202209111732-v3.2.0	816	5	40	4	19	10	1	27	36	seroba-v1.0.1	10A	Norway_routine	Norway	Norwegian Institute of Public Health	1	2019	61	BLOOD	nd
GPS_NO_NIPH_1952	202209111732-v3.2.0	5cf9b5a9df0d3f7f19c162095df63300b417d952	2	8	2	1	6	1	14	16	seroba-v1.0.1	09N	Norway_routine	Norway	Norwegian Institute of Public Health	1	2019	79	BLOOD	nd
GPS_NO_NIPH_1953	202209111732-v3.2.0	439	1	8	9	2	6	4	6	7	seroba-v1.0.1	23B	Norway_routine	Norway	Norwegian Institute of Public Health	1	2019	80	BLOOD	nd
GPS_NO_NIPH_1954	202209111732-v3.2.0	801	8	70	4	1	6	116	6	162	seroba-v1.0.1	4	Norway_routine	Norway	Norwegian Institute of Public Health	1	2019	59	BLOOD	0.016
GPS_NO_NIPH_1955	202209111732-v3.2.0	162	7	11	10	1	6	8	14	6	Quellung	24F	Norway_routine	Norway	Norwegian Institute of Public Health	1	2019	1	BLOOD	nd
GPS_NO_NIPH_1956	202209111732-v3.2.0	1379	1	5	9	12	94	28	20	89	seroba-v1.0.1	06C	Norway_routine	Norway	Norwegian Institute of Public Health	1	2019	70	BLOOD	nd
GPS_NO_NIPH_1957	202209111732-v3.2.0	1349	18	13	8	6	3	6	8	5	seroba-v1.0.1	23B1	Norway_routine	Norway	Norwegian Institute of Public Health	1	2019	70	BLOOD	nd
GPS_NO_NIPH_1958	202209111732-v3.2.0	198	8	13	4	8	6	22	34	72	seroba-v1.0.1	35B	Norway_routine	Norway	Norwegian Institute of Public Health	2	2019	93	BLOOD	nd
GPS_NO_NIPH_1959	202209111732-v3.2.0	179	7	14	40	12	1	1	14	44	seroba-v1.0.1	19F	Norway_routine	Norway	Norwegian Institute of Public Health	2	2019	42	NA	nd
GPS_NO_NIPH_196	202209111732-v3.2.0	9	1	5	4	5	5	1	8	18	seroba-v1.0.1	14	Norway_historic	Norway	Norwegian Institute of Public Health	11	2000	91	NA	0.023
GPS_NO_NIPH_1960	202209111732-v3.2.0	3214	10	17	4	38	6	14	6	43	seroba-v1.0.1	13	Norway_routine	Norway	Norwegian Institute of Public Health	2	2019	73	BLOOD	nd
GPS_NO_NIPH_1961	202209111732-v3.2.0	53	2	5	1	11	16	3,3	14	3	seroba-v1.0.1	8	Norway_routine	Norway	Norwegian Institute of Public Health	2	2019	36	BLOOD	nd
GPS_NO_NIPH_1962	202209111732-v3.2.0	1635	10	7	4	19	10	40	27	36	seroba-v1.0.1	35F	Norway_routine	Norway	Norwegian Institute of Public Health	2	2019	89	BLOOD	nd
GPS_NO_NIPH_1963	202209111732-v3.2.0	15268	15	8	8	2	15	1	31	124	seroba-v1.0.1	20	Norway_routine	Norway	Norwegian Institute of Public Health	2	2019	92	BLOOD	nd
GPS_NO_NIPH_1964	202209111732-v3.2.0	1448	1	8	4	2	32	4	6	7	seroba-v1.0.1	23B1	Norway_routine	Norway	Norwegian Institute of Public Health	2	2019	74	BLOOD	nd
GPS_NO_NIPH_1965	202209111732-v3.2.0	801	8	70	4	1	6	116	6	162	seroba-v1.0.1	4	Norway_routine	Norway	Norwegian Institute of Public Health	2	2019	62	BLOOD	0.016
GPS_NO_NIPH_1966	202209111732-v3.2.0	15063	8	70	4	5	6	116	6	162	seroba-v1.0.1	4	Norway_routine	Norway	Norwegian Institute of Public Health	2	2019	54	BLOOD	0.016
GPS_NO_NIPH_1967	202209111732-v3.2.0	816	5	40	4	19	10	1	27	36	seroba-v1.0.1	10A	Norway_routine	Norway	Norwegian Institute of Public Health	2	2019	64	BLOOD	nd
GPS_NO_NIPH_1968	202209111732-v3.2.0	801	8	70	4	1	6	116	6	162	seroba-v1.0.1	4	Norway_routine	Norway	Norwegian Institute of Public Health	2	2019	35	BLOOD	0.016
GPS_NO_NIPH_1969	202209111732-v3.2.0	15063	8	70	4	5	6	116	6	162	seroba-v1.0.1	4	Norway_routine	Norway	Norwegian Institute of Public Health	2	2019	40	BLOOD	0.032
GPS_NO_NIPH_197	202209111732-v3.2.0	9	1	5	4	5	5	1	8	18	seroba-v1.0.1	14	Norway_historic	Norway	Norwegian Institute of Public Health	NA	2004	76	NA	0.016
GPS_NO_NIPH_1970	202209111732-v3.2.0	191	8	9	2	1	6	1	17	15	seroba-v1.0.1	07F	Norway_routine	Norway	Norwegian Institute of Public Health	2	2019	60	BLOOD	nd
GPS_NO_NIPH_1971	202209111732-v3.2.0	1022	8	8	4	1	15	1	20	162	seroba-v1.0.1	4	Norway_routine	Norway	Norwegian Institute of Public Health	2	2019	52	BLOOD	nd
GPS_NO_NIPH_1972	202209111732-v3.2.0	53	2	5	1	11	16	3	14	3	seroba-v1.0.1	8	Norway_routine	Norway	Norwegian Institute of Public Health	2	2019	34	BLOOD	nd
GPS_NO_NIPH_1973	202209111732-v3.2.0	53	2	5	1	11	16	3	14	3	seroba-v1.0.1	8	Norway_routine	Norway	Norwegian Institute of Public Health	2	2019	72	BLOOD	nd
GPS_NO_NIPH_1974	202209111732-v3.2.0	53	2	5	1	11	16	3	14	3	seroba-v1.0.1	8	Norway_routine	Norway	Norwegian Institute of Public Health	2	2019	60	BLOOD	nd
GPS_NO_NIPH_1975	202209111732-v3.2.0	13618	10	13	2	1	10	79	6	846	seroba-v1.0.1	16F	Norway_routine	Norway	Norwegian Institute of Public Health	2	2019	51	BLOOD	nd
GPS_NO_NIPH_1976	202209111732-v3.2.0	1349	18	13	8	6	3	6	8	5	seroba-v1.0.1	23B1	Norway_routine	Norway	Norwegian Institute of Public Health	2	2019	87	BLOOD	nd
GPS_NO_NIPH_1977	202209111732-v3.2.0	53	2	5	1	11	16	3	14	3	seroba-v1.0.1	8	Norway_routine	Norway	Norwegian Institute of Public Health	2	2019	29	BLOOD	nd
GPS_NO_NIPH_1978	202209111732-v3.2.0	834	1	8	2	4	6	1	1	16	seroba-v1.0.1	09N	Norway_routine	Norway	Norwegian Institute of Public Health	2	2019	74	BLOOD	nd
GPS_NO_NIPH_1979	202209111732-v3.2.0	801	8	70	4	1	6	116	6	162	seroba-v1.0.1	4	Norway_routine	Norway	Norwegian Institute of Public Health	2	2019	50	BLOOD	0.016
GPS_NO_NIPH_198	202209111732-v3.2.0	162	7	11	10	1	6	8	14	6	seroba-v1.0.1	09V	Norway_historic	Norway	Norwegian Institute of Public Health	12	1996	54	NA	0.023
GPS_NO_NIPH_1980	202209111732-v3.2.0	62	2	5	29	12	16	3	14	3	seroba-v1.0.1	11A	Norway_routine	Norway	Norwegian Institute of Public Health	2	2019	27	BLOOD	nd
GPS_NO_NIPH_1981	202209111732-v3.2.0	383	1	10	62	10	15	1	6	156	seroba-v1.0.1	16F	Norway_routine	Norway	Norwegian Institute of Public Health	2	2019	48	BLOOD	nd
GPS_NO_NIPH_1982	202209111732-v3.2.0	15268	15	8	8	2	15	1	31	124	seroba-v1.0.1	20	Norway_routine	Norway	Norwegian Institute of Public Health	2	2019	63	BLOOD	nd
GPS_NO_NIPH_1983	202209111732-v3.2.0	15161	7	25	4	4	15	20	980	NA	seroba-v1.0.1	10A	Norway_routine	Norway	Norwegian Institute of Public Health	2	2019	84	BLOOD	nd
GPS_NO_NIPH_1984	202209111732-v3.2.0	2690	7	13	4	19	6	1	34	72	seroba-v1.0.1	35B	Norway_routine	Norway	Norwegian Institute of Public Health	2	2019	2	BLOOD	nd
GPS_NO_NIPH_1985	202209111732-v3.2.0	1262	7	41	2	6	10	26	1	11	seroba-v1.0.1	15C	Norway_routine	Norway	Norwegian Institute of Public Health	2	2019	89	BLOOD	nd
GPS_NO_NIPH_1986	202209111732-v3.2.0	180	7	15	2	10	6	1	22	12	seroba-v1.0.1	3	Norway_routine	Norway	Norwegian Institute of Public Health	2	2019	24	BLOOD	nd
GPS_NO_NIPH_1987	202209111732-v3.2.0	124	7	5	1	8	14	11	14	39	seroba-v1.0.1	14	Norway_historic	Norway	Norwegian Institute of Public Health	9	1990	6	NA	NA
GPS_NO_NIPH_1988	202209111732-v3.2.0	199	8	13	14	4	17	4	14	4	seroba-v1.0.1	19A	Norway_routine	Norway	Norwegian Institute of Public Health	2	2019	64	BLOOD	nd
GPS_NO_NIPH_1989	202209111732-v3.2.0	180	7	15	2	10	6	1	22	12	seroba-v1.0.1	3	Norway_routine	Norway	Norwegian Institute of Public Health	2	2019	46	CEREBROSPNAL FLUID	nd
GPS_NO_NIPH_199	202209111732-v3.2.0	9	1	5	4	5	5	1	8	18	seroba-v1.0.1	14	Norway_historic	Norway	Norwegian Institute of Public Health	NA	2004	71	NA	0.016
GPS_NO_NIPH_1990	202209111732-v3.2.0	801	8	70	4	1	6	116	6	162	seroba-v1.0.1	4	Norway_routine	Norway	Norwegian Institute of Public Health	2	2019	39	NA	0.016
GPS_NO_NIPH_1991	202209111732-v3.2.0	801	8	70	4	1	6	116	6	162	seroba-v1.0.1	4	Norway_routine	Norway	Norwegian Institute of Public Health	2	2019	30	BLOOD	0.016
GPS_NO_NIPH_1992	202209111732-v3.2.0	235	15	8	8	18	15	1	31	124	seroba-v1.0.1	20	Norway_routine	Norway	Norwegian Institute of Public Health	2	2019	64	BLOOD	nd
GPS_NO_NIPH_1993	202209111732-v3.2.0	8638	2	53	2	1	369	19	14	299	seroba-v1.0.1	10F	Norway_routine	Norway	Norwegian Institute of Public Health	2	2019	61	BLOOD	nd
GPS_NO_NIPH_1994	202209111732-v3.2.0	433	1	1	4	1	18	58	17	19	seroba-v1.0.1	22F	Norway_routine	Norway	Norwegian Institute of Public Health	2	2019	66	BLOOD	nd
GPS_NO_NIPH_1995	202209111732-v3.2.0	81	4	4	2	4	4	1	1	16	seroba-v1.0.1	23F	Norway_historic	Norway	Norwegian Institute of Public Health	9	1990	68	NA	1
GPS_NO_NIPH_1996	202209111732-v3.2.0	801	8	70	4	1	6	116	6	162	seroba-v1.0.1	4	Norway_routine	Norway	Norwegian Institute of Public Health	3	2019	43	BLOOD	0.016
GPS_NO_NIPH_1997	202209111732-v3.2.0	9	1	5	4	5	5	1	8	18	seroba-v1.0.1	14	Norway_historic	Norway	Norwegian Institute of Public Health	8	2004	3	NA	0.016
GPS_NO_NIPH_1998	202209111732-v3.2.0	51	7	14	4	12	1	1	6	44	seroba-v1.0.1	19F	Norway_routine	Norway	Norwegian Institute of Public Health	4	2019	5	BLOOD	nd
GPS_NO_NIPH_1999	202209111732-v3.2.0	51	7	14	4	12	1	1	6	44	seroba-v1.0.1	19F	Norway_routine	Norway	Norwegian Institute of Public Health	4	2019	5	CEREBROSPNAL FLUID	nd
GPS_NO_NIPH_2	202209111732-v3.2.0	68bc39ad9fff193380c44b5eb17f97daa918ba13	2	2	fbfcd8873935cf570de4001735016b1689aae17c	12	6	14	18	NA	seroba-v1.0.1	32F	Norway_historic	Norway	Norwegian Institute of Public Health	12	1983	69	NA	NA
GPS_NO_NIPH_20	202209111732-v3.2.0	9	1	5	4	5	5	1	8	18	seroba-v1.0.1	14	Norway_historic	Norway	Norwegian Institute of Public Health	NA	2003	77	NA	0.016
GPS_NO_NIPH_200	202209111732-v3.2.0	9	1	5	4	5	5	1	8	18	seroba-v1.0.1	14	Norway_historic	Norway	Norwegian Institute of Public Health	11	2002	60	NA	0.008
GPS_NO_NIPH_2000	202209111732-v3.2.0	446	5	7	4	19	10	40	27	36	seroba-v1.0.1	35F	Norway_routine	Norway	Norwegian Institute of Public Health	4	2019	67	NA	nd
GPS_NO_NIPH_2001	202209111732-v3.2.0	801	8	70	4	1	6	116	6	162	seroba-v1.0.1	4	Norway_routine	Norway	Norwegian Institute of Public Health	4	2019	66	NA	0.032
GPS_NO_NIPH_2002	202209111732-v3.2.0	801	8	70	4	1	6	116	6	162	seroba-v1.0.1	4	Norway_routine	Norway	Norwegian Institute of Public Health	4	2019	40	NA	0.032
GPS_NO_NIPH_2003	202209111732-v3.2.0	14591	7	14	40	16	1	1	14	44	seroba-v1.0.1	19F	Norway_routine	Norway	Norwegian Institute of Public Health	4	2019	1	NA	nd
GPS_NO_NIPH_2004	202209111732-v3.2.0	801	8	70	4	1	6	116	6	162	seroba-v1.0.1	4	Norway_routine	Norway	Norwegian Institute of Public Health	4	2019	20	BLOOD	0.016
GPS_NO_NIPH_2005	202209111732-v3.2.0	801	8	70	4	1	6	116	6	162	seroba-v1.0.1	4	Norway_routine	Norway	Norwegian Institute of Public Health	4	2019	50	NA	0.032
GPS_NO_NIPH_2006	202209111732-v3.2.0	801	8	70	4	1	6	116	6	162	seroba-v1.0.1	4	Norway_routine	Norway	Norwegian Institute of Public Health	4	2019	56	NA	0.016
GPS_NO_NIPH_2007	202209111732-v3.2.0	801	8	70	4	1	6	116	6	162	seroba-v1.0.1	4	Norway_routine	Norway	Norwegian Institute of Public Health	4	2019	30	NA	0.032
GPS_NO_NIPH_2008	202209111732-v3.2.0	1262	7	41	2	6	10	26	1	11	seroba-v1.0.1	15C	Norway_routine	Norway	Norwegian Institute of Public Health	4	2019	38	NA	nd
GPS_NO_NIPH_2009	202209111732-v3.2.0	446	5	7	4	19	10	40	27	36	seroba-v1.0.1	35F	Norway_routine	Norway	Norwegian Institute of Public Health	4	2019	63	NA	nd
GPS_NO_NIPH_201	202209111732-v3.2.0	9	1	5	4	5	5	1	8	18	seroba-v1.0.1	14	Norway_historic	Norway	Norwegian Institute of Public Health	10	2001	35	NA	0.012
GPS_NO_NIPH_2010	202209111732-v3.2.0	2629	1	43	9	12	94	28	20	89	seroba-v1.0.1	06C	Norway_routine	Norway	Norwegian Institute of Public Health	4	2019	71	NA	nd
GPS_NO_NIPH_2011	202209111732-v3.2.0	1635	10	7	4	19	10	40	27	36	seroba-v1.0.1	35F	Norway_routine	Norway	Norwegian Institute of Public Health	4	2019	28	NA	nd
GPS_NO_NIPH_2012	202209111732-v3.2.0	1877	10	10	41	16	1	26	1	11	seroba-v1.0.1	21	Norway_routine	Norway	Norwegian Institute of Public Health	4	2019	0	NA	nd
GPS_NO_NIPH_2013	202209111732-v3.2.0	801	8	70	4	1	6	116	6	162	seroba-v1.0.1	4	Norway_routine	Norway	Norwegian Institute of Public Health	4	2019	51	NA	0.016
GPS_NO_NIPH_2014	202209111732-v3.2.0	62	2	5	29	12	16	3	14	3	seroba-v1.0.1	11A	Norway_routine	Norway	Norwegian Institute of Public Health	4	2019	27	NA	nd
GPS_NO_NIPH_2015	202209111732-v3.2.0	1262	7	41	2	6	10	26	1	11	seroba-v1.0.1	35B	Norway_routine	Norway	Norwegian Institute of Public Health	4	2019	74	NA	nd
GPS_NO_NIPH_2016	202209111732-v3.2.0	14592	5	7	674	19	10	40	27	36	seroba-v1.0.1	35F	Norway_routine	Norway	Norwegian Institute of Public Health	4	2019	59	NA	nd
GPS_NO_NIPH_2017	202209111732-v3.2.0	834	1	8	2	4	6	1	1	16	seroba-v1.0.1	09N	Norway_routine	Norway	Norwegian Institute of Public Health	4	2019	15	NA	nd
GPS_NO_NIPH_2018	202209111732-v3.2.0	801	8	70	4	1	6	116	6	162	seroba-v1.0.1	4	Norway_routine	Norway	Norwegian Institute of Public Health	4	2019	62	NA	0.016
GPS_NO_NIPH_2019	202209111732-v3.2.0	2690	7	13	4	19	6	1	34	72	seroba-v1.0.1	35B	Norway_routine	Norway	Norwegian Institute of Public Health	4	2019	58	NA	nd
GPS_NO_NIPH_202	202209111732-v3.2.0	13	1	5	4	5	5	27	8	18	seroba-v1.0.1	14	Norway_historic	Norway	Norwegian Institute of Public Health	11	1998	91	NA	0.064
GPS_NO_NIPH_2020	202209111732-v3.2.0	6202	13	13	4	16	6	365	120	212	seroba-v1.0.1	15F	Norway_routine	Norway	Norwegian Institute of Public Health	4	2019	31	NA	nd
GPS_NO_NIPH_2021	202209111732-v3.2.0	66	2	8	2	4	6	1	1	16	seroba-v1.0.1	09N	Norway_routine	Norway	Norwegian Institute of Public Health	4	2019	55	NA	nd
GPS_NO_NIPH_2022	202209111732-v3.2.0	1379	1	5	9	12	94	28	20	89	seroba-v1.0.1	06C	Norway_routine	Norway	Norwegian Institute of Public Health	4	2019	19	NA	nd
GPS_NO_NIPH_2023	202209111732-v3.2.0	9	1	5	4	5	5	1	8	18	seroba-v1.0.1	14	Norway_historic	Norway	Norwegian Institute of Public Health	4	1998	79	NA	0.012
GPS_NO_NIPH_2024	202209111732-v3.2.0	410	8	10	2	16	7	26	1	11	seroba-v1.0.1	15A	Norway_routine	Norway	Norwegian Institute of Public Health	4	2019	0	BLOOD	nd
GPS_NO_NIPH_2025	202209111732-v3.2.0	156	7	11	10	1	6	8	1	6	seroba-v1.0.1	09V	Norway_historic	Norway	Norwegian Institute of Public Health	4	1999	30	NA	1
GPS_NO_NIPH_2026	202209111732-v3.2.0	344	8	37	9	29	2	12	53	81	seroba-v1.0.1	Swiss_NT	Norway_routine	Norway	Norwegian Institute of Public Health	6	2019	83	NA	2
GPS_NO_NIPH_2027	202209111732-v3.2.0	180	7	15	2	10	6	1	22	12	seroba-v1.0.1	3	Norway_routine	Norway	Norwegian Institute of Public Health	6	2019	79	BLOOD	nd
GPS_NO_NIPH_2028	202209111732-v3.2.0	433	1	1	4	1	18	58	17	19	seroba-v1.0.1	22F	Norway_routine	Norway	Norwegian Institute of Public Health	6	2019	34	BLOOD	nd
GPS_NO_NIPH_2029	202209111732-v3.2.0	15158	1	8	697	2	6	4	6	7	seroba-v1.0.1	23B	Norway_routine	Norway	Norwegian Institute of Public Health	6	2019	88	BLOOD	nd
GPS_NO_NIPH_203	202209111732-v3.2.0	9	1	5	4	5	5	1	8	18	seroba-v1.0.1	14	Norway_historic	Norway	Norwegian Institute of Public Health	10	2001	59	NA	0.023
GPS_NO_NIPH_2030	202209111732-v3.2.0	53	2	5	1	11	16	3	14	3	seroba-v1.0.1	8	Norway_routine	Norway	Norwegian Institute of Public Health	6	2019	81	BLOOD	nd
GPS_NO_NIPH_2031	202209111732-v3.2.0	433	1	1	4	1	18	58	17	19	seroba-v1.0.1	22F	Norway_routine	Norway	Norwegian Institute of Public Health	6	2019	71	BLOOD	nd
GPS_NO_NIPH_2032	202209111732-v3.2.0	180	7	15	2	10	6	1	22	12	seroba-v1.0.1	3	Norway_routine	Norway	Norwegian Institute of Public Health	6	2019	0	CEREBROSPNAL FLUID	nd
GPS_NO_NIPH_2033	202209111732-v3.2.0	834	1	8	2	4	6	1	1	16	seroba-v1.0.1	09N	Norway_routine	Norway	Norwegian Institute of Public Health	6	2019	79	BLOOD	nd
GPS_NO_NIPH_2034	202209111732-v3.2.0	1635	10	7	4	19	10	40	27	36	seroba-v1.0.1	35F	Norway_routine	Norway	Norwegian Institute of Public Health	6	2019	61	BLOOD	nd
GPS_NO_NIPH_2035	202209111732-v3.2.0	15159	7	659	2	6	10	26	1	11	seroba-v1.0.1	15B	Norway_routine	Norway	Norwegian Institute of Public Health	6	2019	66	BLOOD	nd
GPS_NO_NIPH_2036	202209111732-v3.2.0	13447	1	1	599	1	18	58	17	19	seroba-v1.0.1	22F	Norway_routine	Norway	Norwegian Institute of Public Health	6	2019	66	BLOOD	nd
GPS_NO_NIPH_2037	202209111732-v3.2.0	63	2	5	36	12	17	21	14	904;9	seroba-v1.0.1	15A	Norway_routine	Norway	Norwegian Institute of Public Health	6	2019	73	BLOOD	nd
GPS_NO_NIPH_2038	202209111732-v3.2.0	53	2	5	1	11	16	3	14	3	seroba-v1.0.1	8	Norway_routine	Norway	Norwegian Institute of Public Health	7	2019	60	BLOOD	nd
GPS_NO_NIPH_2039	202209111732-v3.2.0	42	1	8	9	9	6	4	6	7	seroba-v1.0.1	23A	Norway_routine	Norway	Norwegian Institute of Public Health	7	2019	67	BLOOD	nd
GPS_NO_NIPH_204	202209111732-v3.2.0	9	1	5	4	5	5	1	8	18	seroba-v1.0.1	14	Norway_historic	Norway	Norwegian Institute of Public Health	11	1998	87	NA	0.016
GPS_NO_NIPH_2040	202209111732-v3.2.0	162	7	11	10	1	6	8	14	6	Quellung	24F	Norway_routine	Norway	Norwegian Institute of Public Health	7	2019	62	BLOOD	nd
GPS_NO_NIPH_2041	202209111732-v3.2.0	15079	2	40	4	1	10	1	27	36	seroba-v1.0.1	10A	Norway_routine	Norway	Norwegian Institute of Public Health	7	2019	74	BLOOD	nd
GPS_NO_NIPH_2042	202209111732-v3.2.0	4216	15	60	34	16	9	14	262	224	seroba-v1.0.1	8	Norway_routine	Norway	Norwegian Institute of Public Health	7	2019	72	BLOOD	nd
GPS_NO_NIPH_2043	202209111732-v3.2.0	2995	1	5	4	18	5	3	8	18	seroba-v1.0.1	19F	Norway_routine	Norway	Norwegian Institute of Public Health	7	2019	57	BLOOD	nd
GPS_NO_NIPH_2044	202209111732-v3.2.0	177	7	14	4	12	1	1	14	44	seroba-v1.0.1	serogroup 24	Norway_routine	Norway	Norwegian Institute of Public Health	7	2019	66	BLOOD	nd
GPS_NO_NIPH_2045	202209111732-v3.2.0	698	10	16	71	1	6	17	6	61	seroba-v1.0.1	22F	Norway_routine	Norway	Norwegian Institute of Public Health	7	2019	95	BLOOD	nd
GPS_NO_NIPH_2046	202209111732-v3.2.0	62	2	5	29	12	16	3	14	3	seroba-v1.0.1	11E	Norway_routine	Norway	Norwegian Institute of Public Health	7	2019	75	BLOOD	nd
GPS_NO_NIPH_2047	202209111732-v3.2.0	1551	5	7	4	2	10	1	6	35	seroba-v1.0.1	10A	Norway_routine	Norway	Norwegian Institute of Public Health	7	2019	67	BLOOD	nd
GPS_NO_NIPH_2048	202209111732-v3.2.0	180	7	15	2	10	6	1	22	12	seroba-v1.0.1	3	Norway_routine	Norway	Norwegian Institute of Public Health	7	2019	69	BLOOD	nd
GPS_NO_NIPH_2049	202209111732-v3.2.0	62	2	5	29	12	16	3	14	3	seroba-v1.0.1	11A	Norway_routine	Norway	Norwegian Institute of Public Health	7	2019	73	BLOOD	nd
GPS_NO_NIPH_205	202209111732-v3.2.0	9	1	5	4	5	5	1	8	18	seroba-v1.0.1	14	Norway_historic	Norway	Norwegian Institute of Public Health	NA	2003	59	NA	0.016
GPS_NO_NIPH_2050	202209111732-v3.2.0	816	5	40	4	19	10	1	27	36	seroba-v1.0.1	10A	Norway_routine	Norway	Norwegian Institute of Public Health	7	2019	5	BLOOD	nd
GPS_NO_NIPH_2051	202209111732-v3.2.0	724	1	5	4	8	13	20	17	231	seroba-v1.0.1	06C	Norway_routine	Norway	Norwegian Institute of Public Health	7	2019	91	BLOOD	nd
GPS_NO_NIPH_2052	202209111732-v3.2.0	180	7	15	2	10	6	1	22	12	seroba-v1.0.1	3	Norway_routine	Norway	Norwegian Institute of Public Health	7	2019	59	BLOOD	nd
GPS_NO_NIPH_2053	202209111732-v3.2.0	3551	1	10	62	10	15	1	5	156	seroba-v1.0.1	16F	Norway_routine	Norway	Norwegian Institute of Public Health	7	2019	79	BLOOD	nd
GPS_NO_NIPH_2054	202209111732-v3.2.0	1377	13	84	15	14	10	16	19	83	seroba-v1.0.1	3	Norway_routine	Norway	Norwegian Institute of Public Health	7	2019	72	BLOOD	nd
GPS_NO_NIPH_2055	202209111732-v3.2.0	180	7	15	2	10	6	1	22	12	seroba-v1.0.1	3	Norway_routine	Norway	Norwegian Institute of Public Health	7	2019	84	BLOOD	nd
GPS_NO_NIPH_2056	202209111732-v3.2.0	235	15	8	8	18	15	1	31	124	seroba-v1.0.1	20	Norway_routine	Norway	Norwegian Institute of Public Health	7	2019	65	BLOOD	nd
GPS_NO_NIPH_2057	202209111732-v3.2.0	180	7	15	2	10	6	1	22	12	seroba-v1.0.1	3	Norway_routine	Norway	Norwegian Institute of Public Health	7	2019	76	BLOOD	nd
GPS_NO_NIPH_2058	202209111732-v3.2.0	8060	8	4	4	10	10	14	6	55	seroba-v1.0.1	12F	Norway_routine	Norway	Norwegian Institute of Public Health	7	2019	60	BLOOD	nd
GPS_NO_NIPH_2059	202209111732-v3.2.0	433	1	1	4	1	18	58	17	19	seroba-v1.0.1	22F	Norway_routine	Norway	Norwegian Institute of Public Health	7	2019	94	BLOOD	nd
GPS_NO_NIPH_206	202209111732-v3.2.0	717	5	35	29	1	45	39	18	3	seroba-v1.0.1	33F	Norway_historic	Norway	Norwegian Institute of Public Health	NA	2000	3	NA	0.012
GPS_NO_NIPH_2060	202209111732-v3.2.0	53	2	5	1	11	16	3	14	3	seroba-v1.0.1	8	Norway_routine	Norway	Norwegian Institute of Public Health	7	2019	59	BLOOD	nd
GPS_NO_NIPH_2061	202209111732-v3.2.0	1026	10	16	32	1	15	28	31	61	seroba-v1.0.1	20	Norway_routine	Norway	Norwegian Institute of Public Health	7	2019	76	BLOOD	nd
GPS_NO_NIPH_2062	202209111732-v3.2.0	1233	10	11	34	16	15	1	145	67	seroba-v1.0.1	18C	Norway_routine	Norway	Norwegian Institute of Public Health	7	2019	69	BLOOD	nd
GPS_NO_NIPH_2063	202209111732-v3.2.0	433	1	1	4	1	18	58	17	19	seroba-v1.0.1	22F	Norway_routine	Norway	Norwegian Institute of Public Health	7	2019	76	BLOOD	nd
GPS_NO_NIPH_2064	202209111732-v3.2.0	100	5	12	29	12	9	39	18	3	seroba-v1.0.1	33F	Norway_routine	Norway	Norwegian Institute of Public Health	7	2019	79	BLOOD	nd
GPS_NO_NIPH_2065	202209111732-v3.2.0	180	7	15	2	10	6	1	22	12	seroba-v1.0.1	3	Norway_routine	Norway	Norwegian Institute of Public Health	7	2019	72	BLOOD	nd
GPS_NO_NIPH_2066	202209111732-v3.2.0	994	5	5	62	5	6	11	14	146	seroba-v1.0.1	19A	Norway_routine	Norway	Norwegian Institute of Public Health	7	2019	65	BLOOD	nd
GPS_NO_NIPH_2067	202209111732-v3.2.0	433	1	1	4	1	18	58	17	19	seroba-v1.0.1	22F	Norway_routine	Norway	Norwegian Institute of Public Health	7	2019	69	BLOOD	nd
GPS_NO_NIPH_2068	202209111732-v3.2.0	1262	7	41	2	6	10	26	1	11	seroba-v1.0.1	15C	Norway_routine	Norway	Norwegian Institute of Public Health	7	2019	83	BLOOD	nd
GPS_NO_NIPH_2069	202209111732-v3.2.0	162	7	11	10	1	6	8	14	6	Quellung	24F	Norway_routine	Norway	Norwegian Institute of Public Health	7	2019	55	BLOOD	nd
GPS_NO_NIPH_207	202209111732-v3.2.0	289	16	12	9	1	41	33	33	8	seroba-v1.0.1	5	Norway_historic	Norway	Norwegian Institute of Public Health	NA	2000	44	NA	0.023
GPS_NO_NIPH_2070	202209111732-v3.2.0	15161	7	25	4	4	15	20	980	13	seroba-v1.0.1	10A	Norway_routine	Norway	Norwegian Institute of Public Health	7	2019	91	BLOOD	nd
GPS_NO_NIPH_2071	202209111732-v3.2.0	2372	18	13	8	6	3	6	46	5	seroba-v1.0.1	23B1	Norway_routine	Norway	Norwegian Institute of Public Health	7	2019	48	NA	nd
GPS_NO_NIPH_2072	202209111732-v3.2.0	15114	8	8	19	16	31	28	68	391	seroba-v1.0.1	06A	Norway_routine	Norway	Norwegian Institute of Public Health	7	2019	64	BLOOD	nd
GPS_NO_NIPH_2073	202209111732-v3.2.0	3778	2	5	1	11	190	3	14	3	seroba-v1.0.1	8	Norway_routine	Norway	Norwegian Institute of Public Health	7	2019	49	BLOOD	nd
GPS_NO_NIPH_2074	202209111732-v3.2.0	15115	12	19	2	17	15	22	9	10	seroba-v1.0.1	06C	Norway_routine	Norway	Norwegian Institute of Public Health	7	2019	71	BLOOD	nd
GPS_NO_NIPH_2075	202209111732-v3.2.0	1377	13	84	15	14	10	16	19	83	seroba-v1.0.1	3	Norway_routine	Norway	Norwegian Institute of Public Health	7	2019	67	BLOOD	nd
GPS_NO_NIPH_2076	202209111732-v3.2.0	53	2	5	1	11	16	3	14	3	seroba-v1.0.1	8	Norway_routine	Norway	Norwegian Institute of Public Health	7	2019	51	BLOOD	nd
GPS_NO_NIPH_2077	202209111732-v3.2.0	433	1	1	4	1	18	58	17	19	seroba-v1.0.1	22F	Norway_routine	Norway	Norwegian Institute of Public Health	7	2019	63	BLOOD	nd
GPS_NO_NIPH_2078	202209111732-v3.2.0	433	1	1	4	1	18	58	17	19	seroba-v1.0.1	22F	Norway_routine	Norway	Norwegian Institute of Public Health	7	2019	0	BLOOD	nd
GPS_NO_NIPH_2079	202209111732-v3.2.0	180	7	15	2	10	6	1	22	12	seroba-v1.0.1	3	Norway_routine	Norway	Norwegian Institute of Public Health	7	2019	75	BLOOD	nd
GPS_NO_NIPH_208	202209111732-v3.2.0	81	4	4	2	4	4	1	1	16	seroba-v1.0.1	23F	Norway_historic	Norway	Norwegian Institute of Public Health	10	2001	80	NA	1.5
GPS_NO_NIPH_2080	202209111732-v3.2.0	66	2	8	2	4	6	1	1	16	seroba-v1.0.1	09N	Norway_routine	Norway	Norwegian Institute of Public Health	7	2019	49	BLOOD	nd
GPS_NO_NIPH_2081	202209111732-v3.2.0	217	10	18	4	1	7	19	9	2	seroba-v1.0.1	1	Norway_routine	Norway	Norwegian Institute of Public Health	8	2019	41	BLOOD	nd
GPS_NO_NIPH_2082	202209111732-v3.2.0	15187	2	5	1	11	650	3	14	3	seroba-v1.0.1	8	Norway_routine	Norway	Norwegian Institute of Public Health	8	2019	72	CEREBROSPNAL FLUID	nd
GPS_NO_NIPH_2083	202209111732-v3.2.0	180	7	15	2	10	6	1	22	12	seroba-v1.0.1	3	Norway_routine	Norway	Norwegian Institute of Public Health	8	2019	39	CEREBROSPNAL FLUID	nd
GPS_NO_NIPH_2084	202209111732-v3.2.0	1377	13	84	15	14	10	16	19	83	seroba-v1.0.1	3	Norway_routine	Norway	Norwegian Institute of Public Health	8	2019	80	BLOOD	nd
GPS_NO_NIPH_2085	202209111732-v3.2.0	100	5	12	29	12	9	39	18	3	seroba-v1.0.1	33F	Norway_routine	Norway	Norwegian Institute of Public Health	8	2019	68	BLOOD	nd
GPS_NO_NIPH_2086	202209111732-v3.2.0	15116	1	1	138	1	18	58	17	19	seroba-v1.0.1	22F	Norway_routine	Norway	Norwegian Institute of Public Health	8	2019	68	BLOOD	nd
GPS_NO_NIPH_2087	202209111732-v3.2.0	1377	13	84	15	14	10	16	19	83	seroba-v1.0.1	3	Norway_routine	Norway	Norwegian Institute of Public Health	8	2019	87	BLOOD	nd
GPS_NO_NIPH_2088	202209111732-v3.2.0	180	7	15	2	10	6	1	22	12	seroba-v1.0.1	3	Norway_routine	Norway	Norwegian Institute of Public Health	8	2019	76	BLOOD	nd
GPS_NO_NIPH_2089	202209111732-v3.2.0	433	1	1	4	1	18	58	17	19	seroba-v1.0.1	22F	Norway_routine	Norway	Norwegian Institute of Public Health	8	2019	74	BLOOD	nd
GPS_NO_NIPH_209	202209111732-v3.2.0	9	1	5	4	5	5	1	8	18	seroba-v1.0.1	14	Norway_historic	Norway	Norwegian Institute of Public Health	12	2002	65	NA	0.012
GPS_NO_NIPH_2090	202209111732-v3.2.0	15162	1	8	699	9	6	4	6	7	seroba-v1.0.1	23A	Norway_routine	Norway	Norwegian Institute of Public Health	8	2019	56	BLOOD	nd
GPS_NO_NIPH_2091	202209111732-v3.2.0	218	10	20	14	1	6	1	29	32	seroba-v1.0.1	12F	Norway_routine	Norway	Norwegian Institute of Public Health	8	2019	29	BLOOD	nd
GPS_NO_NIPH_2092	202209111732-v3.2.0	53	2	5	1	11	16	3	14	3	seroba-v1.0.1	8	Norway_routine	Norway	Norwegian Institute of Public Health	8	2019	1	BLOOD	nd
GPS_NO_NIPH_2093	202209111732-v3.2.0	162	7	11	10	1	6	8	14	6	Quellung	24F	Norway_routine	Norway	Norwegian Institute of Public Health	8	2019	55	BLOOD	nd
GPS_NO_NIPH_2094	202209111732-v3.2.0	232	13	9	15	14	10	16	1	83	seroba-v1.0.1	3	Norway_historic	Norway	Norwegian Institute of Public Health	3	1985	81	NA	NA
GPS_NO_NIPH_2095	202209111732-v3.2.0	62	2	5	29	12	16	3	14	3	seroba-v1.0.1	11A	Norway_routine	Norway	Norwegian Institute of Public Health	8	2019	38	BLOOD	nd
GPS_NO_NIPH_2096	202209111732-v3.2.0	446	5	7	4	19	10	40	27	36	seroba-v1.0.1	35F	Norway_routine	Norway	Norwegian Institute of Public Health	8	2019	59	BLOOD	nd
GPS_NO_NIPH_2097	202209111732-v3.2.0	5270	7	11	4	1	17	112	64	53	seroba-v1.0.1	19A	Norway_routine	Norway	Norwegian Institute of Public Health	8	2019	3	BLOOD	nd
GPS_NO_NIPH_2098	202209111732-v3.2.0	2372	18	13	8	6	3	6	46	5	seroba-v1.0.1	23B1	Norway_routine	Norway	Norwegian Institute of Public Health	8	2019	51	BLOOD	nd
GPS_NO_NIPH_2099	202209111732-v3.2.0	438	1	5	9	9	6	4	6	7	seroba-v1.0.1	23A	Norway_routine	Norway	Norwegian Institute of Public Health	8	2019	76	BLOOD	nd
GPS_NO_NIPH_21	202209111732-v3.2.0	9	1	5	4	5	5	1	8	18	seroba-v1.0.1	14	Norway_historic	Norway	Norwegian Institute of Public Health	NA	2004	61	NA	0.016
GPS_NO_NIPH_210	202209111732-v3.2.0	433	1	1	4	1	18	58	17	19	seroba-v1.0.1	22F	Norway_historic	Norway	Norwegian Institute of Public Health	3	2013	68	BLOOD	0.032
GPS_NO_NIPH_2100	202209111732-v3.2.0	1377	13	84	15	14	10	16	19	83	seroba-v1.0.1	3	Norway_routine	Norway	Norwegian Institute of Public Health	8	2019	66	BLOOD	nd
GPS_NO_NIPH_2101	202209111732-v3.2.0	6359	2	5	174	1	7	1	5	699	seroba-v1.0.1	09N	Norway_routine	Norway	Norwegian Institute of Public Health	8	2019	70	NA	nd
GPS_NO_NIPH_2102	202209111732-v3.2.0	452	7	9	19	1	14	48	14	75	seroba-v1.0.1	35B	Norway_routine	Norway	Norwegian Institute of Public Health	8	2019	78	BLOOD	nd
GPS_NO_NIPH_2103	202209111732-v3.2.0	180	7	15	2	10	6	1	22	12	seroba-v1.0.1	3	Norway_routine	Norway	Norwegian Institute of Public Health	8	2019	50	BLOOD	nd
GPS_NO_NIPH_2104	202209111732-v3.2.0	273	5	6	1	2	6	1	14	23	seroba-v1.0.1	6E(6B)	Norway_historic	Norway	Norwegian Institute of Public Health	5	1996	2	NA	0.023
GPS_NO_NIPH_2105	202209111732-v3.2.0	1262	7	41	2	6	10	26	1	11	seroba-v1.0.1	15C	Norway_routine	Norway	Norwegian Institute of Public Health	8	2019	68	BLOOD	nd
GPS_NO_NIPH_2106	202209111732-v3.2.0	180	7	15	2	10	6	1	22	12	seroba-v1.0.1	3	Norway_routine	Norway	Norwegian Institute of Public Health	8	2019	59	BLOOD	nd
GPS_NO_NIPH_2107	202209111732-v3.2.0	1349	18	13	8	6	3	6	8	5	seroba-v1.0.1	23B1	Norway_routine	Norway	Norwegian Institute of Public Health	8	2019	83	BLOOD	nd
GPS_NO_NIPH_2108	202209111732-v3.2.0	1692	1	5	7	12	17	158	14	29	seroba-v1.0.1	06C	Norway_routine	Norway	Norwegian Institute of Public Health	9	2019	88	BLOOD	nd
GPS_NO_NIPH_2109	202209111732-v3.2.0	1262	7	41	2	6	10	26	1	11	seroba-v1.0.1	15B	Norway_routine	Norway	Norwegian Institute of Public Health	9	2019	80	BLOOD	nd
GPS_NO_NIPH_211	202209111732-v3.2.0	218	10	20	14	1	6	1	29	32	seroba-v1.0.1	07F	Norway_historic	Norway	Norwegian Institute of Public Health	1	1987	76	NA	NA
GPS_NO_NIPH_2110	202209111732-v3.2.0	100	5	12	29	12	9	39	18	3	seroba-v1.0.1	33F	Norway_routine	Norway	Norwegian Institute of Public Health	9	2019	1	BLOOD	nd
GPS_NO_NIPH_2111	202209111732-v3.2.0	15163	7	187	19	87	17	1	983	152	seroba-v1.0.1	15B	Norway_routine	Norway	Norwegian Institute of Public Health	9	2019	33	NA	nd
GPS_NO_NIPH_2112	202209111732-v3.2.0	3544	10	20	8	1	6	1	29	32	seroba-v1.0.1	07F	Norway_routine	Norway	Norwegian Institute of Public Health	9	2019	37	BLOOD	nd
GPS_NO_NIPH_2113	202209111732-v3.2.0	2927	16	10	2	16	1	26	1	11	seroba-v1.0.1	15A	Norway_routine	Norway	Norwegian Institute of Public Health	9	2019	80	CEREBROSPNAL FLUID	nd
GPS_NO_NIPH_2114	202209111732-v3.2.0	717	5	35	29	1	45	39	18	3	seroba-v1.0.1	33F	Norway_routine	Norway	Norwegian Institute of Public Health	9	2019	89	BLOOD	nd
GPS_NO_NIPH_2115	202209111732-v3.2.0	3017	8	11	14	1	17	230	14	4	seroba-v1.0.1	19A	Norway_routine	Norway	Norwegian Institute of Public Health	9	2019	62	BLOOD	nd
GPS_NO_NIPH_2116	202209111732-v3.2.0	180	7	15	2	10	6	1	22	12	seroba-v1.0.1	3	Norway_routine	Norway	Norwegian Institute of Public Health	9	2019	71	BLOOD	nd
GPS_NO_NIPH_2117	202209111732-v3.2.0	1635	10	7	4	19	10	40	27	36	seroba-v1.0.1	35F	Norway_routine	Norway	Norwegian Institute of Public Health	9	2019	82	BLOOD	nd
GPS_NO_NIPH_2118	202209111732-v3.2.0	53	2	5	1	11	16	3	14	3	seroba-v1.0.1	8	Norway_routine	Norway	Norwegian Institute of Public Health	9	2019	59	BLOOD	nd
GPS_NO_NIPH_2119	202209111732-v3.2.0	53	2	5	1	11	16	3	14	3	seroba-v1.0.1	8	Norway_routine	Norway	Norwegian Institute of Public Health	9	2019	67	BLOOD	nd
GPS_NO_NIPH_212	202209111732-v3.2.0	53	2	5	1	11	16	3	14	3	seroba-v1.0.1	8	Norway_historic	Norway	Norwegian Institute of Public Health	3	1982	5	NA	NA
GPS_NO_NIPH_2120	202209111732-v3.2.0	433	1	1	4	1	18	58	17	19	seroba-v1.0.1	22F	Norway_routine	Norway	Norwegian Institute of Public Health	9	2019	71	BLOOD	nd
GPS_NO_NIPH_2121	202209111732-v3.2.0	1262	7	41	2	6	10	26	1	11	seroba-v1.0.1	15C	Norway_routine	Norway	Norwegian Institute of Public Health	9	2019	0	CEREBROSPNAL FLUID	nd
GPS_NO_NIPH_2122	202209111732-v3.2.0	1262	7	41	2	6	10	26	1	11	seroba-v1.0.1	15C	Norway_routine	Norway	Norwegian Institute of Public Health	9	2019	0	BLOOD	nd
GPS_NO_NIPH_2123	202209111732-v3.2.0	433	1	1	4	1	18	58	17	19	seroba-v1.0.1	22F	Norway_routine	Norway	Norwegian Institute of Public Health	9	2019	88	BLOOD	nd
GPS_NO_NIPH_2124	202209111732-v3.2.0	834	1	8	2	4	6	1	1	16	seroba-v1.0.1	09N	Norway_routine	Norway	Norwegian Institute of Public Health	9	2019	65	BLOOD	nd
GPS_NO_NIPH_2125	202209111732-v3.2.0	433	1	1	4	1	18	58	17	19	seroba-v1.0.1	22F	Norway_routine	Norway	Norwegian Institute of Public Health	9	2019	59	BLOOD	nd
GPS_NO_NIPH_2126	202209111732-v3.2.0	180	7	15	2	10	6	1	22	12	seroba-v1.0.1	3	Norway_routine	Norway	Norwegian Institute of Public Health	9	2019	75	BLOOD	nd
GPS_NO_NIPH_2127	202209111732-v3.2.0	433	1	1	4	1	18	58	17	19	seroba-v1.0.1	22F	Norway_routine	Norway	Norwegian Institute of Public Health	9	2019	28	BLOOD	nd
GPS_NO_NIPH_2128	202209111732-v3.2.0	63	2	5	36	12	17	21	14	904;9	seroba-v1.0.1	15A	Norway_routine	Norway	Norwegian Institute of Public Health	9	2019	71	BLOOD	nd
GPS_NO_NIPH_2129	202209111732-v3.2.0	15164	2	8	2	4	6	1	981	16	seroba-v1.0.1	09N	Norway_routine	Norway	Norwegian Institute of Public Health	9	2019	43	BLOOD	nd
GPS_NO_NIPH_213	202209111732-v3.2.0	1381	10	11	4	16	15	1	145	67	seroba-v1.0.1	18C	Norway_historic	Norway	Norwegian Institute of Public Health	3	1987	61	NA	NA
GPS_NO_NIPH_2130	202209111732-v3.2.0	53	2	5	1	11	16	3	14	3	seroba-v1.0.1	8	Norway_routine	Norway	Norwegian Institute of Public Health	9	2019	0	BLOOD	nd
GPS_NO_NIPH_2131	202209111732-v3.2.0	53	2	5	1	11	16	3	14	3	seroba-v1.0.1	8	Norway_routine	Norway	Norwegian Institute of Public Health	9	2019	52	BLOOD	nd
GPS_NO_NIPH_2132	202209111732-v3.2.0	1379	1	5	9	12	94	28	20	89	seroba-v1.0.1	06C	Norway_routine	Norway	Norwegian Institute of Public Health	9	2019	44	BLOOD	nd
GPS_NO_NIPH_2133	202209111732-v3.2.0	1262	7	41	2	6	10	26	1	11	seroba-v1.0.1	15B	Norway_routine	Norway	Norwegian Institute of Public Health	9	2019	59	BLOOD	nd
GPS_NO_NIPH_2134	202209111732-v3.2.0	320	4	16	19	15	6	20	1	1	seroba-v1.0.1	19A	Norway_routine	Norway	Norwegian Institute of Public Health	9	2019	72	NA	nd
GPS_NO_NIPH_2135	202209111732-v3.2.0	3795	8	199	2	1	6	1	17	15	seroba-v1.0.1	07F	Norway_routine	Norway	Norwegian Institute of Public Health	9	2019	70	BLOOD	nd
GPS_NO_NIPH_2136	202209111732-v3.2.0	180	7	15	2	10	6	1	22	12	seroba-v1.0.1	3	Norway_routine	Norway	Norwegian Institute of Public Health	9	2019	63	BLOOD	nd
GPS_NO_NIPH_2137	202209111732-v3.2.0	433	1	1	4	1	18	58	17	19	seroba-v1.0.1	22F	Norway_routine	Norway	Norwegian Institute of Public Health	9	2019	79	BLOOD	nd
GPS_NO_NIPH_2138	202209111732-v3.2.0	439	1	8	9	2	6	4	6	7	seroba-v1.0.1	23B	Norway_routine	Norway	Norwegian Institute of Public Health	9	2019	61	BLOOD	nd
GPS_NO_NIPH_2139	202209111732-v3.2.0	15113	10	16	8	12	9	6	8	NA	seroba-v1.0.1	23B1	Norway_routine	Norway	Norwegian Institute of Public Health	9	2019	NA	NA	nd
GPS_NO_NIPH_214	202209111732-v3.2.0	15	1	5	4	5	5	3	8	18	seroba-v1.0.1	14	Norway_historic	Norway	Norwegian Institute of Public Health	10	2001	58	NA	0.008
GPS_NO_NIPH_2140	202209111732-v3.2.0	1635	10	7	4	19	10	40	27	36	seroba-v1.0.1	35F	Norway_routine	Norway	Norwegian Institute of Public Health	9	2019	NA	NA	nd
GPS_NO_NIPH_2141	202209111732-v3.2.0	235	15	8	8	18	15	1	31	124	seroba-v1.0.1	20	Norway_routine	Norway	Norwegian Institute of Public Health	9	2019	NA	NA	nd
GPS_NO_NIPH_2142	202209111732-v3.2.0	9655	290	5	29	1	46	14	18	57	seroba-v1.0.1	31	Norway_routine	Norway	Norwegian Institute of Public Health	9	2019	NA	NA	nd
GPS_NO_NIPH_2143	202209111732-v3.2.0	433	1	1	4	1	18	58	17	19	seroba-v1.0.1	22F	Norway_routine	Norway	Norwegian Institute of Public Health	9	2019	NA	NA	nd
GPS_NO_NIPH_2144	202209111732-v3.2.0	639	7	5	8	6	6	6	14	24	seroba-v1.0.1	06C	Norway_routine	Norway	Norwegian Institute of Public Health	9	2019	NA	NA	nd
GPS_NO_NIPH_2145	202209111732-v3.2.0	180	7	15	2	10	6	1	22	12	seroba-v1.0.1	3	Norway_routine	Norway	Norwegian Institute of Public Health	9	2019	NA	NA	nd
GPS_NO_NIPH_2146	202209111732-v3.2.0	15161	7	25	4	4	15	20	980	NA	seroba-v1.0.1	10A	Norway_routine	Norway	Norwegian Institute of Public Health	9	2019	64	BLOOD	nd
GPS_NO_NIPH_2147	202209111732-v3.2.0	53	2	5	1	11	16	3	14	3	seroba-v1.0.1	8	Norway_routine	Norway	Norwegian Institute of Public Health	9	2019	75	BLOOD	nd
GPS_NO_NIPH_2148	202209111732-v3.2.0	1227	7	11	10	29	6	8	1	6	seroba-v1.0.1	14	Norway_routine	Norway	Norwegian Institute of Public Health	10	2019	68	BLOOD	nd
GPS_NO_NIPH_2149	202209111732-v3.2.0	66	2	8	2	4	6	1	1	16	seroba-v1.0.1	09N	Norway_routine	Norway	Norwegian Institute of Public Health	10	2019	96	BLOOD	nd
GPS_NO_NIPH_215	202209111732-v3.2.0	9	1	5	4	5	5	1	8	18	seroba-v1.0.1	14	Norway_historic	Norway	Norwegian Institute of Public Health	12	2002	nd	NA	0.012
GPS_NO_NIPH_2150	202209111732-v3.2.0	53	2	5	1	11	16	3	14	3	seroba-v1.0.1	8	Norway_routine	Norway	Norwegian Institute of Public Health	10	2019	65	BLOOD	nd
GPS_NO_NIPH_2151	202209111732-v3.2.0	62	2	5	29	12	16	3	14	3	seroba-v1.0.1	11E	Norway_routine	Norway	Norwegian Institute of Public Health	10	2019	80	BLOOD	nd
GPS_NO_NIPH_2152	202209111732-v3.2.0	53	2	5	1	11	16	3	14	3	seroba-v1.0.1	8	Norway_routine	Norway	Norwegian Institute of Public Health	10	2019	67	BLOOD	nd
GPS_NO_NIPH_2153	202209111732-v3.2.0	3500	15	15	34	16	6	12	262	224	seroba-v1.0.1	8	Norway_routine	Norway	Norwegian Institute of Public Health	10	2019	61	BLOOD	nd
GPS_NO_NIPH_2154	202209111732-v3.2.0	180	7	15	2	10	6	1	22	12	seroba-v1.0.1	3	Norway_routine	Norway	Norwegian Institute of Public Health	10	2019	79	BLOOD	nd
GPS_NO_NIPH_2155	202209111732-v3.2.0	1262	7	41	2	6	10	26	1	11	seroba-v1.0.1	15B	Norway_routine	Norway	Norwegian Institute of Public Health	10	2019	1	BLOOD	nd
GPS_NO_NIPH_2156	202209111732-v3.2.0	1201	1	5	1	12	17	3	8	18	seroba-v1.0.1	07C	Norway_routine	Norway	Norwegian Institute of Public Health	10	2019	69	BLOOD	nd
GPS_NO_NIPH_2157	202209111732-v3.2.0	3500	15	15	34	16	6	12	262	224	seroba-v1.0.1	8	Norway_routine	Norway	Norwegian Institute of Public Health	10	2019	83	BLOOD	nd
GPS_NO_NIPH_2158	202209111732-v3.2.0	3500	15	15	34	16	6	12	262	224	seroba-v1.0.1	8	Norway_routine	Norway	Norwegian Institute of Public Health	10	2019	34	BLOOD	nd
GPS_NO_NIPH_2159	202209111732-v3.2.0	410	8	10	2	16	7	26	1	11	seroba-v1.0.1	15A	Norway_routine	Norway	Norwegian Institute of Public Health	10	2019	57	BLOOD	nd
GPS_NO_NIPH_216	202209111732-v3.2.0	36	1	8	4	1	1	4	6	7	seroba-v1.0.1	23F	Norway_historic	Norway	Norwegian Institute of Public Health	7	1986	0	NA	NA
GPS_NO_NIPH_2160	202209111732-v3.2.0	100	5	12	29	12	9	39	18	3	seroba-v1.0.1	33F	Norway_routine	Norway	Norwegian Institute of Public Health	10	2019	50	BLOOD	nd
GPS_NO_NIPH_2161	202209111732-v3.2.0	433	1	1	4	1	18	58	17	19	seroba-v1.0.1	22F	Norway_routine	Norway	Norwegian Institute of Public Health	10	2019	3	BLOOD	nd
GPS_NO_NIPH_2162	202209111732-v3.2.0	62	2	5	29	12	16	3	14	3	seroba-v1.0.1	11E	Norway_routine	Norway	Norwegian Institute of Public Health	10	2019	73	BLOOD	nd
GPS_NO_NIPH_2163	202209111732-v3.2.0	433	1	1	4	1	18	58	17	19	seroba-v1.0.1	22F	Norway_routine	Norway	Norwegian Institute of Public Health	10	2019	45	BLOOD	nd
GPS_NO_NIPH_2164	202209111732-v3.2.0	162	7	11	10	1	6	8	14	6	Quellung	24F	Norway_routine	Norway	Norwegian Institute of Public Health	10	2019	65	BLOOD	nd
GPS_NO_NIPH_2165	202209111732-v3.2.0	180	7	15	2	10	6	1	22	12	seroba-v1.0.1	3	Norway_routine	Norway	Norwegian Institute of Public Health	10	2019	63	BLOOD	nd
GPS_NO_NIPH_2166	202209111732-v3.2.0	53	2	5	1	11	16	3	14	3	seroba-v1.0.1	8	Norway_routine	Norway	Norwegian Institute of Public Health	10	2019	62	BLOOD	nd
GPS_NO_NIPH_2167	202209111732-v3.2.0	3500	15	15	34	16	6	12	262	224	seroba-v1.0.1	8	Norway_routine	Norway	Norwegian Institute of Public Health	10	2019	54	BLOOD	nd
GPS_NO_NIPH_2168	202209111732-v3.2.0	191	8	9	2	1	6	1	17	15	seroba-v1.0.1	07F	Norway_routine	Norway	Norwegian Institute of Public Health	10	2019	59	BLOOD	nd
GPS_NO_NIPH_2169	202209111732-v3.2.0	1377	13	84	15	14	10	16	19	83	seroba-v1.0.1	3	Norway_routine	Norway	Norwegian Institute of Public Health	10	2019	70	BLOOD	nd
GPS_NO_NIPH_217	202209111732-v3.2.0	162	7	11	10	1	6	8	14	6	seroba-v1.0.1	09V	Norway_historic	Norway	Norwegian Institute of Public Health	7	1986	84	NA	NA
GPS_NO_NIPH_2170	202209111732-v3.2.0	198	8	13	4	8	6	22	34	72	seroba-v1.0.1	35B	Norway_routine	Norway	Norwegian Institute of Public Health	10	2019	87	BLOOD	nd
GPS_NO_NIPH_2171	202209111732-v3.2.0	63	2	5	36	12	17	21	14	904;9	seroba-v1.0.1	15A	Norway_routine	Norway	Norwegian Institute of Public Health	10	2019	81	BLOOD	nd
GPS_NO_NIPH_2172	202209111732-v3.2.0	3811	7	11	10	1	6	8	315	6	seroba-v1.0.1	15A	Norway_routine	Norway	Norwegian Institute of Public Health	10	2019	79	BLOOD	nd
GPS_NO_NIPH_2173	202209111732-v3.2.0	438	1	5	9	9	6	4	6	7	seroba-v1.0.1	23A	Norway_routine	Norway	Norwegian Institute of Public Health	10	2019	58	BLOOD	nd
GPS_NO_NIPH_2174	202209111732-v3.2.0	100	5	12	29	12	9	39	18	3	seroba-v1.0.1	33F	Norway_routine	Norway	Norwegian Institute of Public Health	10	2019	69	BLOOD	nd
GPS_NO_NIPH_2175	202209111732-v3.2.0	393	10	43	41	18	13	49	6	38	seroba-v1.0.1	38	Norway_routine	Norway	Norwegian Institute of Public Health	10	2019	71	BLOOD	nd
GPS_NO_NIPH_2176	202209111732-v3.2.0	15165	18	13	8	6	649	6	46	5	seroba-v1.0.1	23B1	Norway_routine	Norway	Norwegian Institute of Public Health	10	2019	56	BLOOD	nd
GPS_NO_NIPH_2177	202209111732-v3.2.0	205	10	5	4	5	13	10	18	27	seroba-v1.0.1	4	Norway_routine	Norway	Norwegian Institute of Public Health	10	2019	29	BLOOD	nd
GPS_NO_NIPH_2178	202209111732-v3.2.0	205	10	5	4	5	13	10	18	27	seroba-v1.0.1	4	Norway_routine	Norway	Norwegian Institute of Public Health	10	2019	57	BLOOD	nd
GPS_NO_NIPH_2179	202209111732-v3.2.0	433	1	1	4	1	18	58	17	19	seroba-v1.0.1	22F	Norway_routine	Norway	Norwegian Institute of Public Health	10	2019	67	BLOOD	nd
GPS_NO_NIPH_218	202209111732-v3.2.0	338	7	13	8	6	1	6	8	5	seroba-v1.0.1	23F	Norway_historic	Norway	Norwegian Institute of Public Health	NA	2003	88	NA	0.064
GPS_NO_NIPH_2180	202209111732-v3.2.0	180	7	15	2	10	6	1	22	12	seroba-v1.0.1	3	Norway_routine	Norway	Norwegian Institute of Public Health	10	2019	62	BLOOD	nd
GPS_NO_NIPH_2181	202209111732-v3.2.0	15079	2	40	4	1	10	1	27	36	seroba-v1.0.1	10A	Norway_routine	Norway	Norwegian Institute of Public Health	10	2019	1	BLOOD	nd
GPS_NO_NIPH_2182	202209111732-v3.2.0	15079	2	40	4	1	10	1	27	36	seroba-v1.0.1	10A	Norway_routine	Norway	Norwegian Institute of Public Health	10	2019	1	CEREBROSPNAL FLUID	nd
GPS_NO_NIPH_2183	202209111732-v3.2.0	260	26	9	15	14	9	16	19	83	seroba-v1.0.1	3	Norway_routine	Norway	Norwegian Institute of Public Health	10	2019	33	BLOOD	nd
GPS_NO_NIPH_2184	202209111732-v3.2.0	100	5	12	29	12	9	39	18	3	seroba-v1.0.1	33F	Norway_routine	Norway	Norwegian Institute of Public Health	10	2019	29	BLOOD	nd
GPS_NO_NIPH_2185	202209111732-v3.2.0	1635	10	7	4	19	10	40	27	36	seroba-v1.0.1	35F	Norway_routine	Norway	Norwegian Institute of Public Health	10	2019	50	CEREBROSPNAL FLUID	nd
GPS_NO_NIPH_2186	202209111732-v3.2.0	439	1	8	9	2	6	4	6	7	seroba-v1.0.1	23B	Norway_routine	Norway	Norwegian Institute of Public Health	10	2019	4	BLOOD	nd
GPS_NO_NIPH_2187	202209111732-v3.2.0	717	5	35	29	1	45	39	18	3	seroba-v1.0.1	33F	Norway_routine	Norway	Norwegian Institute of Public Health	10	2019	1	BLOOD	nd
GPS_NO_NIPH_2188	202209111732-v3.2.0	1377	13	84	15	14	10	16	19	83	seroba-v1.0.1	3	Norway_routine	Norway	Norwegian Institute of Public Health	10	2019	55	BLOOD	nd
GPS_NO_NIPH_2189	202209111732-v3.2.0	242	15	29	4	21	30	1	14	14	seroba-v1.0.1	23F	Norway_routine	Norway	Norwegian Institute of Public Health	10	2019	34	NA	nd
GPS_NO_NIPH_219	202209111732-v3.2.0	9	1	5	4	5	5	1	8	18	seroba-v1.0.1	14	Norway_historic	Norway	Norwegian Institute of Public Health	NA	2005	32	NA	0.016
GPS_NO_NIPH_2190	202209111732-v3.2.0	433	1	1	4	1	18	58	17	19	seroba-v1.0.1	22F	Norway_routine	Norway	Norwegian Institute of Public Health	10	2019	68	BLOOD	nd
GPS_NO_NIPH_2191	202209111732-v3.2.0	2372	18	13	8	6	3	6	46	5	seroba-v1.0.1	23B1	Norway_routine	Norway	Norwegian Institute of Public Health	10	2019	97	BLOOD	nd
GPS_NO_NIPH_2192	202209111732-v3.2.0	63	2	5	36	12	17	21	14	904;9	seroba-v1.0.1	15A	Norway_routine	Norway	Norwegian Institute of Public Health	10	2019	77	BLOOD	nd
GPS_NO_NIPH_2193	202209111732-v3.2.0	320	4	16	19	15	6	20	1	1	seroba-v1.0.1	19A	Norway_routine	Norway	Norwegian Institute of Public Health	10	2019	78	NA	nd
GPS_NO_NIPH_2194	202209111732-v3.2.0	433	1	1	4	1	18	58	17	19	seroba-v1.0.1	22F	Norway_routine	Norway	Norwegian Institute of Public Health	10	2019	53	BLOOD	nd
GPS_NO_NIPH_2195	202209111732-v3.2.0	1110	2	5	1	11	16	135	14	3	seroba-v1.0.1	8	Norway_routine	Norway	Norwegian Institute of Public Health	10	2019	45	BLOOD	nd
GPS_NO_NIPH_2196	202209111732-v3.2.0	15117	63	8	9	2	6	1	6	7	seroba-v1.0.1	23B	Norway_routine	Norway	Norwegian Institute of Public Health	10	2019	86	BLOOD	nd
GPS_NO_NIPH_2197	202209111732-v3.2.0	53	2	5	1	11	16	3	14	3	seroba-v1.0.1	8	Norway_routine	Norway	Norwegian Institute of Public Health	10	2019	65	BLOOD	nd
GPS_NO_NIPH_2198	202209111732-v3.2.0	53	2	5	1	11	16	3	14	3	seroba-v1.0.1	8	Norway_routine	Norway	Norwegian Institute of Public Health	10	2019	45	BLOOD	nd
GPS_NO_NIPH_2199	202209111732-v3.2.0	1349	18	13	8	6	3	6	8	5	seroba-v1.0.1	23B1	Norway_routine	Norway	Norwegian Institute of Public Health	10	2019	65	NA	nd
GPS_NO_NIPH_22	202209111732-v3.2.0	14120d56e1d7ddee4dbebd00bfd1f80cf6447e96	16	60	6	38	6	88	17	NA	seroba-v1.0.1	4	Norway_historic	Norway	Norwegian Institute of Public Health	NA	1998	61	NA	0.016
GPS_NO_NIPH_220	202209111732-v3.2.0	9	1	5	4	5	5	1	8	18	seroba-v1.0.1	14	Norway_historic	Norway	Norwegian Institute of Public Health	11	2001	87	NA	0.012
GPS_NO_NIPH_2200	202209111732-v3.2.0	179	7	14	40	12	1	1	14	44	seroba-v1.0.1	19F	Norway_routine	Norway	Norwegian Institute of Public Health	10	2019	72	BLOOD	nd
GPS_NO_NIPH_2201	202209111732-v3.2.0	433	1	1	4	1	18	58	17	19	seroba-v1.0.1	22F	Norway_routine	Norway	Norwegian Institute of Public Health	10	2019	65	BLOOD	nd
GPS_NO_NIPH_2202	202209111732-v3.2.0	66	2	8	2	4	6	1	1	16	seroba-v1.0.1	09N	Norway_routine	Norway	Norwegian Institute of Public Health	10	2019	80	BLOOD	nd
GPS_NO_NIPH_2203	202209111732-v3.2.0	3811	7	11	10	1	6	8	315	6	seroba-v1.0.1	15A	Norway_routine	Norway	Norwegian Institute of Public Health	10	2019	95	BLOOD	nd
GPS_NO_NIPH_2204	202209111732-v3.2.0	3551	1	10	62	10	15	1	5	156	seroba-v1.0.1	16F	Norway_routine	Norway	Norwegian Institute of Public Health	10	2019	90	BLOOD	nd
GPS_NO_NIPH_2205	202209111732-v3.2.0	10575	5	5	33	12	17	21	4	904;9	seroba-v1.0.1	14	Norway_routine	Norway	Norwegian Institute of Public Health	10	2019	45	BLOOD	nd
GPS_NO_NIPH_2206	202209111732-v3.2.0	2685	1	10	62	10	15	1	8	156	seroba-v1.0.1	16F	Norway_routine	Norway	Norwegian Institute of Public Health	10	2019	73	BLOOD	nd
GPS_NO_NIPH_2207	202209111732-v3.2.0	433	1	1	4	1	18	58	17	19	seroba-v1.0.1	22F	Norway_routine	Norway	Norwegian Institute of Public Health	10	2019	24	BLOOD	nd
GPS_NO_NIPH_2208	202209111732-v3.2.0	66	2	8	2	4	6	1	1	16	seroba-v1.0.1	09N	Norway_routine	Norway	Norwegian Institute of Public Health	11	2019	77	BLOOD	nd
GPS_NO_NIPH_2209	202209111732-v3.2.0	180	7	15	2	10	6	1	22	12	seroba-v1.0.1	3	Norway_routine	Norway	Norwegian Institute of Public Health	11	2019	1	BLOOD	nd
GPS_NO_NIPH_221	202209111732-v3.2.0	247	16	13	4	5	6	10	14	27	seroba-v1.0.1	4	Norway_historic	Norway	Norwegian Institute of Public Health	3	1989	74	NA	NA
GPS_NO_NIPH_2210	202209111732-v3.2.0	53	2	5	1	11	16	3	14	3	seroba-v1.0.1	8	Norway_routine	Norway	Norwegian Institute of Public Health	11	2019	60	BLOOD	nd
GPS_NO_NIPH_2211	202209111732-v3.2.0	15188	7	20	2	1	6	1	29	32	seroba-v1.0.1	09N	Norway_routine	Norway	Norwegian Institute of Public Health	11	2019	73	BLOOD	nd
GPS_NO_NIPH_2212	202209111732-v3.2.0	53	2	5	1	11	16	3	14	3	seroba-v1.0.1	8	Norway_routine	Norway	Norwegian Institute of Public Health	11	2019	63	BLOOD	nd
GPS_NO_NIPH_2213	202209111732-v3.2.0	438	1	5	9	9	6	4	6	7	seroba-v1.0.1	23A	Norway_routine	Norway	Norwegian Institute of Public Health	11	2019	68	BLOOD	nd
GPS_NO_NIPH_2214	202209111732-v3.2.0	180	7	15	2	10	6	1	22	12	seroba-v1.0.1	3	Norway_routine	Norway	Norwegian Institute of Public Health	11	2019	69	BLOOD	nd
GPS_NO_NIPH_2215	202209111732-v3.2.0	66	2	8	2	4	6	1	1	16	seroba-v1.0.1	09N	Norway_routine	Norway	Norwegian Institute of Public Health	11	2019	74	BLOOD	nd
GPS_NO_NIPH_2216	202209111732-v3.2.0	439	1	8	9	2	6	4	6	7	seroba-v1.0.1	23B	Norway_routine	Norway	Norwegian Institute of Public Health	11	2019	73	BLOOD	nd
GPS_NO_NIPH_2217	202209111732-v3.2.0	6521	8	11	10	1	6	8	90	6	seroba-v1.0.1	11A	Norway_routine	Norway	Norwegian Institute of Public Health	11	2019	72	NA	nd
GPS_NO_NIPH_2218	202209111732-v3.2.0	834	1	8	2	4	6	1	1	16	seroba-v1.0.1	09N	Norway_routine	Norway	Norwegian Institute of Public Health	11	2019	66	BLOOD	nd
GPS_NO_NIPH_2219	202209111732-v3.2.0	205	10	5	4	5	13	10	18	27	seroba-v1.0.1	4	Norway_routine	Norway	Norwegian Institute of Public Health	11	2019	88	BLOOD	nd
GPS_NO_NIPH_222	202209111732-v3.2.0	9	1	5	4	5	5	1	8	18	seroba-v1.0.1	14	Norway_historic	Norway	Norwegian Institute of Public Health	NA	2003	88	NA	0.008
GPS_NO_NIPH_2220	202209111732-v3.2.0	439	1	8	9	2	6	4	6	7	seroba-v1.0.1	23B	Norway_routine	Norway	Norwegian Institute of Public Health	11	2019	90	BLOOD	nd
GPS_NO_NIPH_2221	202209111732-v3.2.0	834	1	8	2	4	6	1	1	16	seroba-v1.0.1	09N	Norway_routine	Norway	Norwegian Institute of Public Health	11	2019	57	BLOOD	nd
GPS_NO_NIPH_2222	202209111732-v3.2.0	423	1	5	4	12	5	3	8	18	seroba-v1.0.1	19F	Norway_routine	Norway	Norwegian Institute of Public Health	11	2019	84	BLOOD	nd
GPS_NO_NIPH_2223	202209111732-v3.2.0	9325	1	43	41	18	13	49	8	38	seroba-v1.0.1	38	Norway_routine	Norway	Norwegian Institute of Public Health	11	2019	89	BLOOD	nd
GPS_NO_NIPH_2224	202209111732-v3.2.0	180	7	15	2	10	6	1	22	12	seroba-v1.0.1	3	Norway_routine	Norway	Norwegian Institute of Public Health	11	2019	70	BLOOD	nd
GPS_NO_NIPH_2225	202209111732-v3.2.0	235	15	8	8	18	15	1	31	124	seroba-v1.0.1	20	Norway_routine	Norway	Norwegian Institute of Public Health	11	2019	60	BLOOD	nd
GPS_NO_NIPH_2226	202209111732-v3.2.0	180	7	15	2	10	6	1	22	12	seroba-v1.0.1	3	Norway_routine	Norway	Norwegian Institute of Public Health	11	2019	86	BLOOD	nd
GPS_NO_NIPH_2227	202209111732-v3.2.0	42	1	8	9	9	6	4	6	7	seroba-v1.0.1	23A	Norway_routine	Norway	Norwegian Institute of Public Health	11	2019	42	BLOOD	nd
GPS_NO_NIPH_2228	202209111732-v3.2.0	15197	7	5	1	462	6	31	14	49	seroba-v1.0.1	17F	Norway_routine	Norway	Norwegian Institute of Public Health	11	2019	74	BLOOD	nd
GPS_NO_NIPH_2229	202209111732-v3.2.0	97	5	7	4	2	10	1	27	35	seroba-v1.0.1	10A	Norway_routine	Norway	Norwegian Institute of Public Health	11	2019	74	BLOOD	nd
GPS_NO_NIPH_223	202209111732-v3.2.0	124	7	5	1	8	14	11	14	39	seroba-v1.0.1	14	Norway_historic	Norway	Norwegian Institute of Public Health	4	1987	52	NA	NA
GPS_NO_NIPH_2230	202209111732-v3.2.0	162	7	11	10	1	6	8	14	6	Quellung	24F	Norway_routine	Norway	Norwegian Institute of Public Health	11	2019	80	BLOOD	nd
GPS_NO_NIPH_2231	202209111732-v3.2.0	458	2	32	9	47	6	21	17	51	seroba-v1.0.1	3	Norway_routine	Norway	Norwegian Institute of Public Health	11	2019	82	BLOOD	nd
GPS_NO_NIPH_2232	202209111732-v3.2.0	53	2	5	1	11	16	3	14	3	seroba-v1.0.1	8	Norway_routine	Norway	Norwegian Institute of Public Health	11	2019	43	BLOOD	nd
GPS_NO_NIPH_2233	202209111732-v3.2.0	180	7	15	2	10	6	1	22	12	seroba-v1.0.1	3	Norway_routine	Norway	Norwegian Institute of Public Health	11	2019	79	BLOOD	nd
GPS_NO_NIPH_2234	202209111732-v3.2.0	433	1	1	4	1	18	58	17	19	seroba-v1.0.1	22F	Norway_routine	Norway	Norwegian Institute of Public Health	11	2019	68	BLOOD	nd
GPS_NO_NIPH_2235	202209111732-v3.2.0	180	7	15	2	10	6	1	22	12	seroba-v1.0.1	3	Norway_routine	Norway	Norwegian Institute of Public Health	11	2019	33	BLOOD	nd
GPS_NO_NIPH_2236	202209111732-v3.2.0	6359	2	5	174	1	7	1	5	699	seroba-v1.0.1	09N	Norway_routine	Norway	Norwegian Institute of Public Health	11	2019	70	BLOOD	nd
GPS_NO_NIPH_2237	202209111732-v3.2.0	62	2	5	29	12	16	3	14	3	seroba-v1.0.1	11A	Norway_routine	Norway	Norwegian Institute of Public Health	11	2019	66	BLOOD	nd
GPS_NO_NIPH_2238	202209111732-v3.2.0	433	1	1	4	1	18	58	17	19	seroba-v1.0.1	22F	Norway_routine	Norway	Norwegian Institute of Public Health	11	2019	73	BLOOD	nd
GPS_NO_NIPH_2239	202209111732-v3.2.0	62	2	5	29	12	16	3	14	3	seroba-v1.0.1	11A	Norway_routine	Norway	Norwegian Institute of Public Health	11	2019	77	BLOOD	nd
GPS_NO_NIPH_224	202209111732-v3.2.0	8589946cacd285b8b8705f6412bfe785583f68fc	1	5	4	5	5	1	fd00316de91d8aff0e0b605470bf973918ee66e2	18	seroba-v1.0.1	14	Norway_historic	Norway	Norwegian Institute of Public Health	NA	2003	52	NA	0.008
GPS_NO_NIPH_2240	202209111732-v3.2.0	433	1	1	4	1	18	58	17	19	seroba-v1.0.1	22F	Norway_routine	Norway	Norwegian Institute of Public Health	11	2019	72	BLOOD	nd
GPS_NO_NIPH_2241	202209111732-v3.2.0	433	1	1	4	1	18	58	17	19	seroba-v1.0.1	22F	Norway_routine	Norway	Norwegian Institute of Public Health	11	2019	60	BLOOD	nd
GPS_NO_NIPH_2242	202209111732-v3.2.0	1262	7	41	2	6	10	26	1	11	seroba-v1.0.1	15B	Norway_routine	Norway	Norwegian Institute of Public Health	11	2019	1	BLOOD	nd
GPS_NO_NIPH_2243	202209111732-v3.2.0	180	7	15	2	10	6	1	22	12	seroba-v1.0.1	3	Norway_routine	Norway	Norwegian Institute of Public Health	11	2019	67	BLOOD	nd
GPS_NO_NIPH_2244	202209111732-v3.2.0	66	2	8	2	4	6	1	1	16	seroba-v1.0.1	09N	Norway_routine	Norway	Norwegian Institute of Public Health	11	2019	73	BLOOD	nd
GPS_NO_NIPH_2245	202209111732-v3.2.0	1379	1	5	9	12	94	28	20	89	seroba-v1.0.1	06C	Norway_routine	Norway	Norwegian Institute of Public Health	11	2019	81	BLOOD	nd
GPS_NO_NIPH_2246	202209111732-v3.2.0	30	1	5	27	20	1	1	1	46	seroba-v1.0.1	16F	Norway_routine	Norway	Norwegian Institute of Public Health	11	2019	65	BLOOD	nd
GPS_NO_NIPH_2247	202209111732-v3.2.0	179	7	14	40	12	1	1	14	44	seroba-v1.0.1	19F	Norway_routine	Norway	Norwegian Institute of Public Health	11	2019	62	BLOOD	nd
GPS_NO_NIPH_2248	202209111732-v3.2.0	1262	7	41	2	6	10	26	1	11	seroba-v1.0.1	15B	Norway_routine	Norway	Norwegian Institute of Public Health	11	2019	81	BLOOD	nd
GPS_NO_NIPH_2249	202209111732-v3.2.0	801	8	70	4	1	6	116	6	162	seroba-v1.0.1	4	Norway_routine	Norway	Norwegian Institute of Public Health	11	2019	60	BLOOD	nd
GPS_NO_NIPH_225	202209111732-v3.2.0	156	7	11	10	1	6	8	1	6	seroba-v1.0.1	09V	Norway_historic	Norway	Norwegian Institute of Public Health	NA	2003	84	NA	2
GPS_NO_NIPH_2250	202209111732-v3.2.0	100	5	12	29	12	9	39	18	3	seroba-v1.0.1	33F	Norway_routine	Norway	Norwegian Institute of Public Health	11	2019	1	BLOOD	nd
GPS_NO_NIPH_2251	202209111732-v3.2.0	53	2	5	1	11	16	3	14	3	seroba-v1.0.1	8	Norway_routine	Norway	Norwegian Institute of Public Health	11	2019	84	BLOOD	nd
GPS_NO_NIPH_2252	202209111732-v3.2.0	1009	1	5	6	1	17	16	11	722	seroba-v1.0.1	11B	Norway_routine	Norway	Norwegian Institute of Public Health	11	2019	68	BLOOD	nd
GPS_NO_NIPH_2253	202209111732-v3.2.0	53	2	5	1	11	16	3	14	3	seroba-v1.0.1	8	Norway_routine	Norway	Norwegian Institute of Public Health	11	2019	61	BLOOD	nd
GPS_NO_NIPH_2254	202209111732-v3.2.0	1766	1	5	29	1	46	14	18	57	seroba-v1.0.1	31	Norway_routine	Norway	Norwegian Institute of Public Health	11	2019	94	BLOOD	nd
GPS_NO_NIPH_2255	202209111732-v3.2.0	42	1	8	9	9	6	4	6	7	seroba-v1.0.1	23A	Norway_routine	Norway	Norwegian Institute of Public Health	11	2019	69	BLOOD	nd
GPS_NO_NIPH_2256	202209111732-v3.2.0	1635	10	7	4	19	10	40	27	36	seroba-v1.0.1	35F	Norway_routine	Norway	Norwegian Institute of Public Health	11	2019	50	BLOOD	nd
GPS_NO_NIPH_2257	202209111732-v3.2.0	205	10	5	4	5	13	10	18	27	seroba-v1.0.1	4	Norway_routine	Norway	Norwegian Institute of Public Health	11	2019	29	BLOOD	nd
GPS_NO_NIPH_2258	202209111732-v3.2.0	393	10	43	41	18	13	49	6	38	seroba-v1.0.1	38	Norway_routine	Norway	Norwegian Institute of Public Health	11	2019	55	BLOOD	nd
GPS_NO_NIPH_2259	202209111732-v3.2.0	15232	1	5	27	20	16	1	1	46	seroba-v1.0.1	16F	Norway_routine	Norway	Norwegian Institute of Public Health	11	2019	67	BLOOD	nd
GPS_NO_NIPH_226	202209111732-v3.2.0	1201	1	5	1	12	17	3	8	18	seroba-v1.0.1	19A	Norway_historic	Norway	Norwegian Institute of Public Health	11	1999	79	NA	0.016
GPS_NO_NIPH_2260	202209111732-v3.2.0	433	1	1	4	1	18	58	17	19	seroba-v1.0.1	22F	Norway_routine	Norway	Norwegian Institute of Public Health	11	2019	0	BLOOD	nd
GPS_NO_NIPH_2261	202209111732-v3.2.0	3500	15	15	34	16	6	12	262	224	seroba-v1.0.1	8	Norway_routine	Norway	Norwegian Institute of Public Health	12	2019	36	BLOOD	nd
GPS_NO_NIPH_2262	202209111732-v3.2.0	15220	2	5	701	11	16	3	14	3	seroba-v1.0.1	8	Norway_routine	Norway	Norwegian Institute of Public Health	12	2019	53	BLOOD	nd
GPS_NO_NIPH_2263	202209111732-v3.2.0	62	2	5	29	12	16	3	14	3	seroba-v1.0.1	11A	Norway_routine	Norway	Norwegian Institute of Public Health	12	2019	73	BLOOD	nd
GPS_NO_NIPH_2264	202209111732-v3.2.0	53	2	5	1	11	16	3	14	3	seroba-v1.0.1	8	Norway_routine	Norway	Norwegian Institute of Public Health	12	2019	71	BLOOD	nd
GPS_NO_NIPH_2265	202209111732-v3.2.0	425	1	5	1	5	1	1	8	175	seroba-v1.0.1	19F	Norway_routine	Norway	Norwegian Institute of Public Health	12	2019	87	BLOOD	nd
GPS_NO_NIPH_2266	202209111732-v3.2.0	66	2	8	2	4	6	1	1	16	seroba-v1.0.1	09N	Norway_routine	Norway	Norwegian Institute of Public Health	12	2019	71	BLOOD	nd
GPS_NO_NIPH_2267	202209111732-v3.2.0	3811	7	11	10	1	6	8	315	6	seroba-v1.0.1	15A	Norway_routine	Norway	Norwegian Institute of Public Health	12	2019	5	BLOOD	nd
GPS_NO_NIPH_2268	202209111732-v3.2.0	53	2	5	1	11	16	3	14	3	seroba-v1.0.1	8	Norway_routine	Norway	Norwegian Institute of Public Health	12	2019	69	BLOOD	nd
GPS_NO_NIPH_2269	202209111732-v3.2.0	42	1	8	9	9	6	4	6	7	seroba-v1.0.1	23A	Norway_routine	Norway	Norwegian Institute of Public Health	12	2019	81	BLOOD	nd
GPS_NO_NIPH_227	202209111732-v3.2.0	180	7	15	2	10	6	1	22	12	seroba-v1.0.1	3	Norway_historic	Norway	Norwegian Institute of Public Health	2	1995	61	NA	0.016
GPS_NO_NIPH_2270	202209111732-v3.2.0	42	1	8	9	9	6	4	6	7	seroba-v1.0.1	23A	Norway_routine	Norway	Norwegian Institute of Public Health	12	2019	81	CEREBROSPNAL FLUID	nd
GPS_NO_NIPH_2271	202209111732-v3.2.0	433	1	1	4	1	18	58	17	19	seroba-v1.0.1	22F	Norway_routine	Norway	Norwegian Institute of Public Health	12	2019	68	BLOOD	nd
GPS_NO_NIPH_2272	202209111732-v3.2.0	42	1	8	9	9	6	4	6	7	seroba-v1.0.1	23A	Norway_routine	Norway	Norwegian Institute of Public Health	12	2019	84	BLOOD	nd
GPS_NO_NIPH_2273	202209111732-v3.2.0	9656	4	16	19	257	6	20	1	1	seroba-v1.0.1	19A	Norway_routine	Norway	Norwegian Institute of Public Health	12	2019	36	BLOOD	nd
GPS_NO_NIPH_2274	202209111732-v3.2.0	2372	18	13	8	6	3	6	46	5	seroba-v1.0.1	23B1	Norway_routine	Norway	Norwegian Institute of Public Health	12	2019	0	CEREBROSPNAL FLUID	nd
GPS_NO_NIPH_2275	202209111732-v3.2.0	433	1	1	4	1	18	58	17	19	seroba-v1.0.1	22F	Norway_routine	Norway	Norwegian Institute of Public Health	12	2019	78	BLOOD	nd
GPS_NO_NIPH_2276	202209111732-v3.2.0	53	2	5	1	11	16	3	14	3	seroba-v1.0.1	8	Norway_routine	Norway	Norwegian Institute of Public Health	12	2019	56	BLOOD	nd
GPS_NO_NIPH_2277	202209111732-v3.2.0	11483	2	5	36	12	17	21	203	904;9	seroba-v1.0.1	14	Norway_routine	Norway	Norwegian Institute of Public Health	12	2019	73	BLOOD	nd
GPS_NO_NIPH_2278	202209111732-v3.2.0	30	1	5	27	20	1	1	1	46	seroba-v1.0.1	16F	Norway_routine	Norway	Norwegian Institute of Public Health	12	2019	78	BLOOD	nd
GPS_NO_NIPH_2279	202209111732-v3.2.0	53	2	5	1	11	16	3	14	3	seroba-v1.0.1	8	Norway_routine	Norway	Norwegian Institute of Public Health	12	2019	80	BLOOD	nd
GPS_NO_NIPH_228	202209111732-v3.2.0	277	7	13	8	6	6	12	8	5	seroba-v1.0.1	23F	Norway_historic	Norway	Norwegian Institute of Public Health	11	1999	30	NA	0.38
GPS_NO_NIPH_2280	202209111732-v3.2.0	66	2	8	2	4	6	1	1	16	seroba-v1.0.1	09N	Norway_routine	Norway	Norwegian Institute of Public Health	12	2019	68	BLOOD	nd
GPS_NO_NIPH_2281	202209111732-v3.2.0	6014	194	9	15	14	10	16	1	83	seroba-v1.0.1	3	Norway_routine	Norway	Norwegian Institute of Public Health	12	2019	83	BLOOD	nd
GPS_NO_NIPH_2282	202209111732-v3.2.0	66	2	8	2	4	6	1	1	16	seroba-v1.0.1	09N	Norway_routine	Norway	Norwegian Institute of Public Health	12	2019	70	BLOOD	nd
GPS_NO_NIPH_2283	202209111732-v3.2.0	439	1	8	9	2	6	4	6	7	seroba-v1.0.1	23B	Norway_routine	Norway	Norwegian Institute of Public Health	12	2019	48	BLOOD	nd
GPS_NO_NIPH_2284	202209111732-v3.2.0	433	1	1	4	1	18	58	17	19	seroba-v1.0.1	22F	Norway_routine	Norway	Norwegian Institute of Public Health	12	2019	80	BLOOD	nd
GPS_NO_NIPH_2285	202209111732-v3.2.0	433	1	1	4	1	18	58	17	19	seroba-v1.0.1	22F	Norway_routine	Norway	Norwegian Institute of Public Health	12	2019	57	BLOOD	nd
GPS_NO_NIPH_2286	202209111732-v3.2.0	473	7	25	4	4	15	20	28	13	seroba-v1.0.1	10A	Norway_routine	Norway	Norwegian Institute of Public Health	12	2019	87	BLOOD	nd
GPS_NO_NIPH_2287	202209111732-v3.2.0	42	1	8	9	9	6	4	6	7	seroba-v1.0.1	23A	Norway_routine	Norway	Norwegian Institute of Public Health	12	2019	29	BLOOD	nd
GPS_NO_NIPH_2288	202209111732-v3.2.0	410	8	10	2	16	7	26	1	11	seroba-v1.0.1	15A	Norway_routine	Norway	Norwegian Institute of Public Health	12	2019	64	BLOOD	nd
GPS_NO_NIPH_2289	202209111732-v3.2.0	162	7	11	10	1	6	8	14	6	Quellung	24F	Norway_routine	Norway	Norwegian Institute of Public Health	12	2019	91	BLOOD	nd
GPS_NO_NIPH_229	202209111732-v3.2.0	9	1	5	4	5	5	1	8	18	seroba-v1.0.1	14	Norway_historic	Norway	Norwegian Institute of Public Health	NA	1997	75	NA	0.023
GPS_NO_NIPH_2290	202209111732-v3.2.0	433	1	1	4	1	18	58	17	19	seroba-v1.0.1	22F	Norway_routine	Norway	Norwegian Institute of Public Health	12	2019	59	BLOOD	nd
GPS_NO_NIPH_2291	202209111732-v3.2.0	15269	1	12	1	16	270	4	8	139	seroba-v1.0.1	33B	Norway_routine	Norway	Norwegian Institute of Public Health	12	2019	96	BLOOD	nd
GPS_NO_NIPH_2292	202209111732-v3.2.0	433	1	1	4	1	18	58	17	19	seroba-v1.0.1	22F	Norway_routine	Norway	Norwegian Institute of Public Health	12	2019	73	BLOOD	nd
GPS_NO_NIPH_2293	202209111732-v3.2.0	100	5	12	29	12	9	39	18	3	seroba-v1.0.1	33F	Norway_routine	Norway	Norwegian Institute of Public Health	12	2019	90	BLOOD	nd
GPS_NO_NIPH_2294	202209111732-v3.2.0	191	8	9	2	1	6	1	17	15	seroba-v1.0.1	07F	Norway_routine	Norway	Norwegian Institute of Public Health	12	2019	33	BLOOD	nd
GPS_NO_NIPH_2295	202209111732-v3.2.0	242	15	29	4	21	30	1	14	14	seroba-v1.0.1	19A	Norway_routine	Norway	Norwegian Institute of Public Health	12	2019	85	BLOOD	nd
GPS_NO_NIPH_2296	202209111732-v3.2.0	452	7	9	19	1	14	48	14	75	seroba-v1.0.1	35B	Norway_routine	Norway	Norwegian Institute of Public Health	12	2019	9	BLOOD	nd
GPS_NO_NIPH_2297	202209111732-v3.2.0	66	2	8	2	4	6	1	1	16	seroba-v1.0.1	09N	Norway_routine	Norway	Norwegian Institute of Public Health	12	2019	90	BLOOD	nd
GPS_NO_NIPH_2298	202209111732-v3.2.0	834	1	8	2	4	6	1	1	16	seroba-v1.0.1	09N	Norway_routine	Norway	Norwegian Institute of Public Health	12	2019	78	BLOOD	nd
GPS_NO_NIPH_2299	202209111732-v3.2.0	433	1	1	4	1	18	58	17	19	seroba-v1.0.1	22F	Norway_routine	Norway	Norwegian Institute of Public Health	12	2019	61	BLOOD	nd
GPS_NO_NIPH_23	202209111732-v3.2.0	9	1	5	4	5	5	1	8	18	seroba-v1.0.1	14	Norway_historic	Norway	Norwegian Institute of Public Health	NA	2003	68	NA	0.016
GPS_NO_NIPH_230	202209111732-v3.2.0	618	13	8	4	1	7	19	14	2	seroba-v1.0.1	1	Norway_historic	Norway	Norwegian Institute of Public Health	12	2000	50	NA	0.023
GPS_NO_NIPH_2300	202209111732-v3.2.0	97	5	7	4	2	10	1	27	35	seroba-v1.0.1	10A	Norway_routine	Norway	Norwegian Institute of Public Health	12	2019	90	BLOOD	nd
GPS_NO_NIPH_2301	202209111732-v3.2.0	1009	1	5	6	1	17	16	11	722	seroba-v1.0.1	11B	Norway_routine	Norway	Norwegian Institute of Public Health	12	2019	53	BLOOD	nd
GPS_NO_NIPH_2302	202209111732-v3.2.0	433	1	1	4	1	18	58	17	19	seroba-v1.0.1	22F	Norway_routine	Norway	Norwegian Institute of Public Health	12	2019	61	BLOOD	nd
GPS_NO_NIPH_2303	202209111732-v3.2.0	53	2	5	1	11	16	3	14	3	seroba-v1.0.1	8	Norway_routine	Norway	Norwegian Institute of Public Health	12	2019	73	BLOOD	nd
GPS_NO_NIPH_2304	202209111732-v3.2.0	433	1	1	4	1	18	58	17	19	seroba-v1.0.1	22F	Norway_routine	Norway	Norwegian Institute of Public Health	12	2019	71	BLOOD	nd
GPS_NO_NIPH_2305	202209111732-v3.2.0	53	2	5	1	11	16	3	14	3	seroba-v1.0.1	8	Norway_routine	Norway	Norwegian Institute of Public Health	12	2019	77	BLOOD	nd
GPS_NO_NIPH_2306	202209111732-v3.2.0	42	1	8	9	9	6	4	6	7	seroba-v1.0.1	23A	Norway_routine	Norway	Norwegian Institute of Public Health	12	2019	74	BLOOD	nd
GPS_NO_NIPH_2307	202209111732-v3.2.0	143	7	5	10	18	6	8	1	6	seroba-v1.0.1	14	Norway_historic	Norway	Norwegian Institute of Public Health	NA	2005	78	NA	3
GPS_NO_NIPH_2308	202209111732-v3.2.0	179	7	14	40	12	1	1	14	44	seroba-v1.0.1	19F	Norway_historic	Norway	Norwegian Institute of Public Health	4	2002	86	NA	0.047
GPS_NO_NIPH_2309	202209111732-v3.2.0	156	7	11	10	1	6	8	1	6	seroba-v1.0.1	09V	Norway_historic	Norway	Norwegian Institute of Public Health	4	1999	87	NA	1
GPS_NO_NIPH_231	202209111732-v3.2.0	156	7	11	10	1	6	8	1	6	seroba-v1.0.1	09V	Norway_historic	Norway	Norwegian Institute of Public Health	NA	2003	82	NA	1.5
GPS_NO_NIPH_2310	202209111732-v3.2.0	9	1	5	4	5	5	1	8	18	seroba-v1.0.1	14	Norway_historic	Norway	Norwegian Institute of Public Health	5	1997	38	NA	0.012
GPS_NO_NIPH_2311	202209111732-v3.2.0	9	1	5	4	5	5	1	8	18	seroba-v1.0.1	14	Norway_historic	Norway	Norwegian Institute of Public Health	4	1999	73	NA	0.032
GPS_NO_NIPH_2312	202209111732-v3.2.0	1377	13	84	15	14	10	16	19	83	seroba-v1.0.1	3	Norway_historic	Norway	Norwegian Institute of Public Health	2	1984	39	NA	NA
GPS_NO_NIPH_2313	202209111732-v3.2.0	156	7	11	10	1	6	8	1	6	seroba-v1.0.1	09V	Norway_historic	Norway	Norwegian Institute of Public Health	NA	2005	78	NA	3
GPS_NO_NIPH_2314	202209111732-v3.2.0	90	5	6	1	2	6	3	4	23	seroba-v1.0.1	6E(6B)	Norway_historic	Norway	Norwegian Institute of Public Health	NA	1997	82	NA	1
GPS_NO_NIPH_2315	202209111732-v3.2.0	1158	5	6	89	64	6	3	14	23	seroba-v1.0.1	6E(6B)	Norway_historic	Norway	Norwegian Institute of Public Health	5	2001	83	NA	1.5
GPS_NO_NIPH_2316	202209111732-v3.2.0	162	7	11	10	1	6	8	14	6	seroba-v1.0.1	09V	Norway_historic	Norway	Norwegian Institute of Public Health	5	1995	77	NA	0.016
GPS_NO_NIPH_2317	202209111732-v3.2.0	338	7	13	8	6	1	6	8	5	seroba-v1.0.1	23A	Norway_historic	Norway	Norwegian Institute of Public Health	5	1997	51	NA	0.19
GPS_NO_NIPH_2318	202209111732-v3.2.0	124	7	5	1	8	14	11	14	39	seroba-v1.0.1	14	Norway_historic	Norway	Norwegian Institute of Public Health	1	1989	28	NA	NA
GPS_NO_NIPH_2319	202209111732-v3.2.0	618	13	8	4	1	7	19	14	2	seroba-v1.0.1	1	Norway_historic	Norway	Norwegian Institute of Public Health	5	1996	30	NA	0.016
GPS_NO_NIPH_232	202209111732-v3.2.0	199	8	13	14	4	17	4	14	4	seroba-v1.0.1	19A	Norway_historic	Norway	Norwegian Institute of Public Health	8	1986	66	NA	NA
GPS_NO_NIPH_2320	202209111732-v3.2.0	9	1	5	4	5	5	1	8	18	seroba-v1.0.1	14	Norway_historic	Norway	Norwegian Institute of Public Health	5	2001	4	NA	0.016
GPS_NO_NIPH_2321	202209111732-v3.2.0	a1bd7073ae8d5f8e473d20db88c69251dc2f3321	7	16	1	5	10	1	21	50	seroba-v1.0.1	18C	Norway_historic	Norway	Norwegian Institute of Public Health	2	1984	7	NA	NA
GPS_NO_NIPH_2322	202209111732-v3.2.0	162	7	11	10	1	6	8	14	6	seroba-v1.0.1	09V	Norway_historic	Norway	Norwegian Institute of Public Health	3	1985	71	NA	NA
GPS_NO_NIPH_2323	202209111732-v3.2.0	9	1	5	4	5	5	1	8	18	seroba-v1.0.1	14	Norway_historic	Norway	Norwegian Institute of Public Health	4	2000	62	NA	0.016
GPS_NO_NIPH_2324	202209111732-v3.2.0	433	1	1	4	1	18	58	17	19	seroba-v1.0.1	22F	Norway_historic	Norway	Norwegian Institute of Public Health	3	1985	71	NA	NA
GPS_NO_NIPH_2325	202209111732-v3.2.0	369	5	5	4	1	9	1	9	312	seroba-v1.0.1	22F	Norway_historic	Norway	Norwegian Institute of Public Health	4	2000	63	NA	0.19
GPS_NO_NIPH_2326	202209111732-v3.2.0	124	7	5	1	8	14	11	14	39	seroba-v1.0.1	14	Norway_historic	Norway	Norwegian Institute of Public Health	10	1988	0	NA	NA
GPS_NO_NIPH_2327	202209111732-v3.2.0	339	7	13	8	6	15	26	8	NA	seroba-v1.0.1	19F	Norway_historic	Norway	Norwegian Institute of Public Health	10	1990	20	NA	NA
GPS_NO_NIPH_2328	202209111732-v3.2.0	273	5	6	1	2	6	1	14	23	seroba-v1.0.1	6E(6B)	Norway_historic	Norway	Norwegian Institute of Public Health	NA	1998	32	NA	0.38
GPS_NO_NIPH_2329	202209111732-v3.2.0	9	1	5	4	5	5	1	8	18	seroba-v1.0.1	14	Norway_historic	Norway	Norwegian Institute of Public Health	5	1997	84	NA	0.016
GPS_NO_NIPH_233	202209111732-v3.2.0	350	13	8	13	5	13	4	28	31	seroba-v1.0.1	1	Norway_historic	Norway	Norwegian Institute of Public Health	11	1999	33	NA	0.012
GPS_NO_NIPH_2330	202209111732-v3.2.0	250	17	8	13	5	17	4	28	31	seroba-v1.0.1	1	Norway_historic	Norway	Norwegian Institute of Public Health	5	1997	66	NA	0.023
GPS_NO_NIPH_2331	202209111732-v3.2.0	632	2	8	2	4	6	75	1	16	seroba-v1.0.1	09N	Norway_historic	Norway	Norwegian Institute of Public Health	5	1997	61	NA	0.016
GPS_NO_NIPH_2332	202209111732-v3.2.0	9	1	5	4	5	5	1	8	18	seroba-v1.0.1	14	Norway_historic	Norway	Norwegian Institute of Public Health	NA	2003	82	NA	0.016
GPS_NO_NIPH_2333	202209111732-v3.2.0	66	2	8	2	4	6	1	1	16	seroba-v1.0.1	09N	Norway_historic	Norway	Norwegian Institute of Public Health	10	1988	43	NA	NA
GPS_NO_NIPH_2334	202209111732-v3.2.0	574	2	1	1	1	6	31	14	NA	seroba-v1.0.1	22F	Norway_historic	Norway	Norwegian Institute of Public Health	1	1982	34	NA	NA
GPS_NO_NIPH_2335	202209111732-v3.2.0	498	2	7	4	16	10	40	27	36	seroba-v1.0.1	35F	Norway_historic	Norway	Norwegian Institute of Public Health	10	1988	65	NA	NA
GPS_NO_NIPH_2336	202209111732-v3.2.0	309	8	10	2	5	9	48	6	157	seroba-v1.0.1	19F	Norway_historic	Norway	Norwegian Institute of Public Health	11	1988	1	NA	NA
GPS_NO_NIPH_2337	202209111732-v3.2.0	817	1	5	12	5	6	15	6	140	seroba-v1.0.1	15A	Norway_historic	Norway	Norwegian Institute of Public Health	11	1988	8	NA	NA
GPS_NO_NIPH_2338	202209111732-v3.2.0	81	4	4	2	4	4	1	1	16	seroba-v1.0.1	23F	Norway_historic	Norway	Norwegian Institute of Public Health	2	1990	40	NA	NA
GPS_NO_NIPH_2339	202209111732-v3.2.0	218	10	20	14	1	6	1	29	32	seroba-v1.0.1	12F	Norway_historic	Norway	Norwegian Institute of Public Health	11	1988	22	NA	NA
GPS_NO_NIPH_234	202209111732-v3.2.0	1589	8	9	2	1	6	1	167	15	seroba-v1.0.1	07F	Norway_historic	Norway	Norwegian Institute of Public Health	NA	2012	59	BLOOD	0.032
GPS_NO_NIPH_2340	202209111732-v3.2.0	183a40e5c6c442818a297b03e7eae660f91a3542	42	398	29	36	9	39	18	3	seroba-v1.0.1	18C	Norway_historic	Norway	Norwegian Institute of Public Health	2	2013	75	BLOOD	0.016
GPS_NO_NIPH_2341	202209111732-v3.2.0	8519	10	20	62	1	6	1	29	32	seroba-v1.0.1	07F	Norway_historic	Norway	Norwegian Institute of Public Health	3	2013	65	BLOOD	0.032
GPS_NO_NIPH_2342	202209111732-v3.2.0	9	1	5	4	5	5	1	8	18	seroba-v1.0.1	14	Norway_historic	Norway	Norwegian Institute of Public Health	10	2004	1	NA	0.016
GPS_NO_NIPH_2343	202209111732-v3.2.0	9	1	5	4	5	5	1	8	18	seroba-v1.0.1	14	Norway_historic	Norway	Norwegian Institute of Public Health	6	1996	80	NA	0.023
GPS_NO_NIPH_2344	202209111732-v3.2.0	507	1	8	6	2	6	20	6	7	seroba-v1.0.1	23F	Norway_historic	Norway	Norwegian Institute of Public Health	NA	2005	74	NA	0.016
GPS_NO_NIPH_2345	202209111732-v3.2.0	300	10	31	4	34	6	4	5	2	seroba-v1.0.1	1	Norway_historic	Norway	Norwegian Institute of Public Health	NA	1995	37	NA	0.023
GPS_NO_NIPH_2346	202209111732-v3.2.0	129	7	5	1	8	14	11	5	39	seroba-v1.0.1	14	Norway_historic	Norway	Norwegian Institute of Public Health	5	1997	71	NA	0.023
GPS_NO_NIPH_2347	202209111732-v3.2.0	205	10	5	4	5	13	10	18	27	seroba-v1.0.1	4	Norway_historic	Norway	Norwegian Institute of Public Health	11	1988	60	NA	NA
GPS_NO_NIPH_2348	202209111732-v3.2.0	205	10	5	4	5	13	10	18	27	seroba-v1.0.1	4	Norway_historic	Norway	Norwegian Institute of Public Health	2	1984	64	NA	NA
GPS_NO_NIPH_2349	202209111732-v3.2.0	177	7	14	4	12	1	1	14	44	seroba-v1.0.1	19F	Norway_historic	Norway	Norwegian Institute of Public Health	5	1998	2	NA	0.047
GPS_NO_NIPH_235	202209111732-v3.2.0	433	1	1	4	1	18	58	17	19	seroba-v1.0.1	22F	Norway_historic	Norway	Norwegian Institute of Public Health	9	1985	39	NA	NA
GPS_NO_NIPH_2350	202209111732-v3.2.0	9	1	5	4	5	5	1	8	18	seroba-v1.0.1	14	Norway_historic	Norway	Norwegian Institute of Public Health	6	1995	28	NA	0.012
GPS_NO_NIPH_2351	202209111732-v3.2.0	199	8	13	14	4	17	4	14	4	seroba-v1.0.1	19A	Norway_historic	Norway	Norwegian Institute of Public Health	6	1996	14	NA	0.19
GPS_NO_NIPH_2352	202209111732-v3.2.0	3226	12	5	10	1	70	83	9	NA	seroba-v1.0.1	29	Norway_historic	Norway	Norwegian Institute of Public Health	NA	2005	84	NA	0.125
GPS_NO_NIPH_2353	202209111732-v3.2.0	5034	12	19	2	17	6	22	5	10	seroba-v1.0.1	19A	Norway_historic	Norway	Norwegian Institute of Public Health	11	2004	91	NA	0.75
GPS_NO_NIPH_2354	202209111732-v3.2.0	9	1	5	4	5	5	1	8	18	seroba-v1.0.1	14	Norway_historic	Norway	Norwegian Institute of Public Health	NA	2000	nd	NA	0.016
GPS_NO_NIPH_2355	202209111732-v3.2.0	96	5	6	39	2	6	3	4	23	seroba-v1.0.1	6E(6B)	Norway_historic	Norway	Norwegian Institute of Public Health	NA	1999	69	NA	0.25
GPS_NO_NIPH_2356	202209111732-v3.2.0	7256	61	53	122	16	6	38	14	845	seroba-v1.0.1	23F	Norway_historic	Norway	Norwegian Institute of Public Health	1	1985	2	NA	0.25
GPS_NO_NIPH_2357	202209111732-v3.2.0	833	1	8	9	2	6	4	14	7	seroba-v1.0.1	23F	Norway_historic	Norway	Norwegian Institute of Public Health	1	1982	nd	NA	NA
GPS_NO_NIPH_2358	202209111732-v3.2.0	f8846825ccc7f010fc6623d26db9d9b19613d239	5	7	4	19	9	1	27	36	seroba-v1.0.1	06B	Norway_historic	Norway	Norwegian Institute of Public Health	3	1984	61	NA	NA
GPS_NO_NIPH_2359	202209111732-v3.2.0	9	1	5	4	5	5	1	8	18	seroba-v1.0.1	14	Norway_historic	Norway	Norwegian Institute of Public Health	NA	1996	31	NA	0.023
GPS_NO_NIPH_236	202209111732-v3.2.0	277	7	13	8	6	6	12	8	5	seroba-v1.0.1	23F	Norway_historic	Norway	Norwegian Institute of Public Health	12	2001	55	NA	0.38
GPS_NO_NIPH_2360	202209111732-v3.2.0	113	7	2	1	1	10	1	21	50	seroba-v1.0.1	18C	Norway_historic	Norway	Norwegian Institute of Public Health	2	1988	2	NA	NA
GPS_NO_NIPH_2361	202209111732-v3.2.0	9	1	5	4	5	5	1	8	18	seroba-v1.0.1	14	Norway_historic	Norway	Norwegian Institute of Public Health	11	2004	59	NA	0.016
GPS_NO_NIPH_2362	202209111732-v3.2.0	218	10	20	14	1	6	1	29	32	seroba-v1.0.1	12F	Norway_historic	Norway	Norwegian Institute of Public Health	3	1985	72	NA	NA
GPS_NO_NIPH_2363	202209111732-v3.2.0	383	1	10	62	10	15	1	6	NA	seroba-v1.0.1	16F	Norway_historic	Norway	Norwegian Institute of Public Health	2	1986	70	NA	NA
GPS_NO_NIPH_2364	202209111732-v3.2.0	9	1	5	4	5	5	1	8	18	seroba-v1.0.1	14	Norway_historic	Norway	Norwegian Institute of Public Health	12	2004	60	NA	0.016
GPS_NO_NIPH_2365	202209111732-v3.2.0	162	7	11	10	1	6	8	14	6	seroba-v1.0.1	09V	Norway_historic	Norway	Norwegian Institute of Public Health	NA	1996	51	NA	0.064
GPS_NO_NIPH_2366	202209111732-v3.2.0	177	7	14	4	12	1	1	14	44	seroba-v1.0.1	19F	Norway_historic	Norway	Norwegian Institute of Public Health	5	2000	87	NA	0.047
GPS_NO_NIPH_2367	202209111732-v3.2.0	9	1	5	4	5	5	1	8	18	seroba-v1.0.1	14	Norway_historic	Norway	Norwegian Institute of Public Health	NA	2005	85	NA	0.032
GPS_NO_NIPH_2368	202209111732-v3.2.0	433	1	1	4	1	18	58	17	19	seroba-v1.0.1	22F	Norway_historic	Norway	Norwegian Institute of Public Health	2	1990	40	NA	NA
GPS_NO_NIPH_2369	202209111732-v3.2.0	342	7	32	8	12	6	6	63	24	seroba-v1.0.1	23F	Norway_historic	Norway	Norwegian Institute of Public Health	NA	1995	53	NA	0.19
GPS_NO_NIPH_237	202209111732-v3.2.0	9	1	5	4	5	5	1	8	18	seroba-v1.0.1	14	Norway_historic	Norway	Norwegian Institute of Public Health	1	2002	79	NA	0.016
GPS_NO_NIPH_2370	202209111732-v3.2.0	124	7	5	1	8	14	11	14	39	seroba-v1.0.1	14	Norway_historic	Norway	Norwegian Institute of Public Health	2	1990	68	NA	NA
GPS_NO_NIPH_2371	202209111732-v3.2.0	273	5	6	1	2	6	1	14	23	seroba-v1.0.1	6E(6B)	Norway_historic	Norway	Norwegian Institute of Public Health	7	1995	61	NA	0.016
GPS_NO_NIPH_2372	202209111732-v3.2.0	1893	7	11	10	4	6	8	1	6	seroba-v1.0.1	14	Norway_historic	Norway	Norwegian Institute of Public Health	NA	2003	76	NA	1
GPS_NO_NIPH_2373	202209111732-v3.2.0	13fbf616d9c252fcfc08ce283bfcbc44fab8ef46	2	53	9	1	41	33	33	8	seroba-v1.0.1	5	Norway_historic	Norway	Norwegian Institute of Public Health	2	1986	78	NA	NA
GPS_NO_NIPH_2374	202209111732-v3.2.0	199	8	13	14	4	17	4	14	4	seroba-v1.0.1	19A	Norway_historic	Norway	Norwegian Institute of Public Health	3	1987	1	NA	NA
GPS_NO_NIPH_2375	202209111732-v3.2.0	277	7	13	8	6	6	12	8	5	seroba-v1.0.1	23F	Norway_historic	Norway	Norwegian Institute of Public Health	5	2000	31	NA	0.19
GPS_NO_NIPH_2376	202209111732-v3.2.0	733401be3986be0b74aff57e8d4ebe497e88b023	3058ff2bf14c044a8a329d4a0f8be4358223480d	5	29	18	9	3	18	3	seroba-v1.0.1	18C	Norway_historic	Norway	Norwegian Institute of Public Health	11	1988	64	NA	NA
GPS_NO_NIPH_2377	202209111732-v3.2.0	c972c89a711095e8982c4d8bea88062eb545ff5d	10	41	47	16	108	14	17	48	seroba-v1.0.1	15B	Norway_historic	Norway	Norwegian Institute of Public Health	NA	2003	57	NA	0.5
GPS_NO_NIPH_2378	202209111732-v3.2.0	36	1	8	4	1	1	4	6	7	seroba-v1.0.1	23F	Norway_historic	Norway	Norwegian Institute of Public Health	3	1987	72	NA	NA
GPS_NO_NIPH_2379	202209111732-v3.2.0	2068	2	40	4	19	10	1	27	36	seroba-v1.0.1	10A	Norway_historic	Norway	Norwegian Institute of Public Health	6	1997	39	NA	0.012
GPS_NO_NIPH_238	202209111732-v3.2.0	276	2	19	2	17	6	22	14	10	seroba-v1.0.1	19A	Norway_historic	Norway	Norwegian Institute of Public Health	NA	2012	48	BLOOD	1
GPS_NO_NIPH_2380	202209111732-v3.2.0	9	1	5	4	5	5	1	8	18	seroba-v1.0.1	14	Norway_historic	Norway	Norwegian Institute of Public Health	NA	1997	71	NA	0.023
GPS_NO_NIPH_2381	202209111732-v3.2.0	416	1	13	14	4	17	51	14	4	seroba-v1.0.1	19A	Norway_historic	Norway	Norwegian Institute of Public Health	3	1984	1	NA	NA
GPS_NO_NIPH_2382	202209111732-v3.2.0	9	1	5	4	5	5	1	8	18	seroba-v1.0.1	14	Norway_historic	Norway	Norwegian Institute of Public Health	6	2002	79	NA	0.016
GPS_NO_NIPH_2383	202209111732-v3.2.0	9	1	5	4	5	5	1	8	18	seroba-v1.0.1	14	Norway_historic	Norway	Norwegian Institute of Public Health	5	2000	35	NA	0.016
GPS_NO_NIPH_2384	202209111732-v3.2.0	36	1	8	4	1	1	4	6	7	seroba-v1.0.1	23F	Norway_historic	Norway	Norwegian Institute of Public Health	12	1988	1	NA	NA
GPS_NO_NIPH_2385	202209111732-v3.2.0	156	7	11	10	1	6	8	1	6	seroba-v1.0.1	09V	Norway_historic	Norway	Norwegian Institute of Public Health	NA	2001	67	NA	1
GPS_NO_NIPH_2386	202209111732-v3.2.0	9	1	5	4	5	5	1	8	18	seroba-v1.0.1	14	Norway_historic	Norway	Norwegian Institute of Public Health	5	2000	1	NA	0.016
GPS_NO_NIPH_2387	202209111732-v3.2.0	9	1	5	4	5	5	1	8	18	seroba-v1.0.1	14	Norway_historic	Norway	Norwegian Institute of Public Health	NA	2003	87	NA	0.016
GPS_NO_NIPH_2388	202209111732-v3.2.0	1545	2	5	36	16	1	21	14	904;9	seroba-v1.0.1	19F	Norway_historic	Norway	Norwegian Institute of Public Health	NA	2001	76	NA	0.125
GPS_NO_NIPH_2389	202209111732-v3.2.0	423	1	5	4	12	5	3	8	18	seroba-v1.0.1	19F	Norway_historic	Norway	Norwegian Institute of Public Health	12	1988	65	NA	NA
GPS_NO_NIPH_239	202209111732-v3.2.0	162	7	11	10	1	6	8	14	6	seroba-v1.0.1	09V	Norway_historic	Norway	Norwegian Institute of Public Health	NA	1987	86	NA	NA
GPS_NO_NIPH_2390	202209111732-v3.2.0	217	10	18	4	1	7	19	9	2	seroba-v1.0.1	1	Norway_historic	Norway	Norwegian Institute of Public Health	NA	2000	54	NA	0.016
GPS_NO_NIPH_2391	202209111732-v3.2.0	4d72ba38480214d4899e61259cc3497eff8d5821	72	8bc06e0bba035d051c9e62a9e2f5809fbb563747	4	5	7	3	9	91	seroba-v1.0.1	4	Norway_historic	Norway	Norwegian Institute of Public Health	6	1997	89	NA	0.032
GPS_NO_NIPH_2392	202209111732-v3.2.0	81	4	4	2	4	4	1	1	16	seroba-v1.0.1	23F	Norway_historic	Norway	Norwegian Institute of Public Health	12	1988	67	NA	NA
GPS_NO_NIPH_2393	202209111732-v3.2.0	124	7	5	1	8	14	11	14	39	seroba-v1.0.1	14	Norway_historic	Norway	Norwegian Institute of Public Health	12	1988	88	NA	NA
GPS_NO_NIPH_2394	202209111732-v3.2.0	9	1	5	4	5	5	1	8	18	seroba-v1.0.1	14	Norway_historic	Norway	Norwegian Institute of Public Health	6	2002	54	NA	0.012
GPS_NO_NIPH_2395	202209111732-v3.2.0	9	1	5	4	5	5	1	8	18	seroba-v1.0.1	14	Norway_historic	Norway	Norwegian Institute of Public Health	6	2002	20	NA	0.016
GPS_NO_NIPH_2396	202209111732-v3.2.0	babe3346274cedccc5448943103a402acf6550bf	2	8	4	15	25	231	9	93	seroba-v1.0.1	07C	Norway_historic	Norway	Norwegian Institute of Public Health	6	1998	74	NA	0.016
GPS_NO_NIPH_2397	202209111732-v3.2.0	9	1	5	4	5	5	1	8	18	seroba-v1.0.1	14	Norway_historic	Norway	Norwegian Institute of Public Health	NA	2004	60	NA	0.032
GPS_NO_NIPH_2398	202209111732-v3.2.0	439	1	8	9	2	6	4	6	7	seroba-v1.0.1	23F	Norway_historic	Norway	Norwegian Institute of Public Health	3	1983	82	NA	NA
GPS_NO_NIPH_2399	202209111732-v3.2.0	960d360dd470ca4f992aa625534b26c5c17c7c81	7	5	1	8	14	2bb032cadaa526220242edba5a1d9e2a6b3c0503	14	39	seroba-v1.0.1	14	Norway_historic	Norway	Norwegian Institute of Public Health	2	1990	70	NA	NA
GPS_NO_NIPH_24	202209111732-v3.2.0	5f38a1d98e511094ad1dd3db2479637a5261292f	5	6	ad1a002a52d53aff6b3899c357582aa1c44aa30e	2	6	1	14	23	seroba-v1.0.1	possible 06E	Norway_historic	Norway	Norwegian Institute of Public Health	8	1997	68	NA	0.023
GPS_NO_NIPH_240	202209111732-v3.2.0	438	1	5	9	9	6	4	6	7	seroba-v1.0.1	23A	Norway_historic	Norway	Norwegian Institute of Public Health	NA	2012	68	BLOOD	0.032
GPS_NO_NIPH_2400	202209111732-v3.2.0	9	1	5	4	5	5	1	8	18	seroba-v1.0.1	14	Norway_historic	Norway	Norwegian Institute of Public Health	6	2002	3	NA	0.016
GPS_NO_NIPH_2401	202209111732-v3.2.0	40fe1c99c2f00bab791556608f3a0f6aa4e062d5	12	5	9	5	6	1	6	26	seroba-v1.0.1	46	Norway_historic	Norway	Norwegian Institute of Public Health	NA	2003	44	NA	0.064
GPS_NO_NIPH_2402	202209111732-v3.2.0	9	1	5	4	5	5	1	8	18	seroba-v1.0.1	14	Norway_historic	Norway	Norwegian Institute of Public Health	6	1997	70	NA	0.016
GPS_NO_NIPH_2403	202209111732-v3.2.0	9	1	5	4	5	5	1	8	18	seroba-v1.0.1	14	Norway_historic	Norway	Norwegian Institute of Public Health	NA	2004	1	NA	0.032
GPS_NO_NIPH_2404	202209111732-v3.2.0	13	1	5	4	5	5	27	8	18	seroba-v1.0.1	14	Norway_historic	Norway	Norwegian Institute of Public Health	6	1998	74	NA	3
GPS_NO_NIPH_2405	202209111732-v3.2.0	156	7	11	10	1	6	8	1	6	seroba-v1.0.1	09V	Norway_historic	Norway	Norwegian Institute of Public Health	6	1998	87	NA	0.012
GPS_NO_NIPH_2406	202209111732-v3.2.0	330	7	5	3	18	6	8	1	6	seroba-v1.0.1	14	Norway_historic	Norway	Norwegian Institute of Public Health	6	1998	80	NA	3
GPS_NO_NIPH_2407	202209111732-v3.2.0	289	16	12	9	1	41	33	33	8	seroba-v1.0.1	5	Norway_historic	Norway	Norwegian Institute of Public Health	NA	2003	59	NA	0.032
GPS_NO_NIPH_2408	202209111732-v3.2.0	90	5	6	1	2	6	3	4	23	seroba-v1.0.1	6E(6B)	Norway_historic	Norway	Norwegian Institute of Public Health	7	2002	73	NA	1
GPS_NO_NIPH_2409	202209111732-v3.2.0	276	2	19	2	17	6	22	14	10	seroba-v1.0.1	19A	Norway_historic	Norway	Norwegian Institute of Public Health	NA	1997	70	NA	0.5
GPS_NO_NIPH_241	202209111732-v3.2.0	2234	2	5	9	1	125	14	31	336	seroba-v1.0.1	8	Norway_historic	Norway	Norwegian Institute of Public Health	9	1986	60	NA	NA
GPS_NO_NIPH_2410	202209111732-v3.2.0	9	1	5	4	5	5	1	8	18	seroba-v1.0.1	14	Norway_historic	Norway	Norwegian Institute of Public Health	NA	2004	7	NA	0.032
GPS_NO_NIPH_2411	202209111732-v3.2.0	57f06776937f7a4830b6cea28d51bb8622cee186	1	5	4	44bf544f9fb0da2bc9d7b830dd6d17648e4d6df1	5	1	8	18	seroba-v1.0.1	14	Norway_historic	Norway	Norwegian Institute of Public Health	NA	2004	79	NA	0.032
GPS_NO_NIPH_2412	202209111732-v3.2.0	335	7	11	10	1	6	8	23	6	seroba-v1.0.1	09V	Norway_historic	Norway	Norwegian Institute of Public Health	NA	1998	45	NA	0.125
GPS_NO_NIPH_2413	202209111732-v3.2.0	330	7	5	3	18	6	8	1	6	seroba-v1.0.1	14	Norway_historic	Norway	Norwegian Institute of Public Health	NA	1998	74	NA	3
GPS_NO_NIPH_2414	202209111732-v3.2.0	199	8	13	14	4	17	4	14	4	seroba-v1.0.1	19A	Norway_historic	Norway	Norwegian Institute of Public Health	3	1986	75	NA	NA
GPS_NO_NIPH_2415	202209111732-v3.2.0	346	10	41	47	16	6	14	2	48	seroba-v1.0.1	15C	Norway_historic	Norway	Norwegian Institute of Public Health	1	1995	1	NA	0.25
GPS_NO_NIPH_2416	202209111732-v3.2.0	3500	15	15	34	16	6	12	262	224	seroba-v1.0.1	8	Norway_historic	Norway	Norwegian Institute of Public Health	6	2001	71	NA	0.008
GPS_NO_NIPH_2417	202209111732-v3.2.0	9	1	5	4	5	5	1	8	18	seroba-v1.0.1	14	Norway_historic	Norway	Norwegian Institute of Public Health	5	1999	67	NA	0.023
GPS_NO_NIPH_2418	202209111732-v3.2.0	9	1	5	4	5	5	1	8	18	seroba-v1.0.1	14	Norway_historic	Norway	Norwegian Institute of Public Health	5	1999	69	NA	0.016
GPS_NO_NIPH_2419	202209111732-v3.2.0	232	13	9	15	14	10	16	1	83	seroba-v1.0.1	3	Norway_historic	Norway	Norwegian Institute of Public Health	2	1982	68	NA	NA
GPS_NO_NIPH_242	202209111732-v3.2.0	9	1	5	4	5	5	1	8	18	seroba-v1.0.1	14	Norway_historic	Norway	Norwegian Institute of Public Health	1	2002	59	NA	0.012
GPS_NO_NIPH_2420	202209111732-v3.2.0	574	2	1	1	1	6	31	14	NA	seroba-v1.0.1	22F	Norway_historic	Norway	Norwegian Institute of Public Health	3	1983	62	NA	NA
GPS_NO_NIPH_2421	202209111732-v3.2.0	191	8	9	2	1	6	1	17	15	seroba-v1.0.1	07F	Norway_historic	Norway	Norwegian Institute of Public Health	NA	1995	62	NA	0.96
GPS_NO_NIPH_2422	202209111732-v3.2.0	191	8	9	2	1	6	1	17	15	seroba-v1.0.1	07F	Norway_historic	Norway	Norwegian Institute of Public Health	NA	1995	81	NA	0.016
GPS_NO_NIPH_2423	202209111732-v3.2.0	81	4	4	2	4	4	1	1	16	seroba-v1.0.1	23F	Norway_historic	Norway	Norwegian Institute of Public Health	NA	2000	67	NA	1.5
GPS_NO_NIPH_2424	202209111732-v3.2.0	782	2	5	36	12	17	21	5	904;9	seroba-v1.0.1	14	Norway_historic	Norway	Norwegian Institute of Public Health	NA	2004	1	NA	0.125
GPS_NO_NIPH_243	202209111732-v3.2.0	92f91ba8a3c404bfc82319ad00b5d2c0d2bc1873	13	9	15	14	10	16	e09e5b41e69eca4d9ccf11254ade2cbfce361fed	83	seroba-v1.0.1	3	Norway_historic	Norway	Norwegian Institute of Public Health	3	1982	16	NA	NA
GPS_NO_NIPH_244	202209111732-v3.2.0	7440	15	17	4	18	6	1	17	43	seroba-v1.0.1	09V	Norway_historic	Norway	Norwegian Institute of Public Health	8	1983	5	NA	NA
GPS_NO_NIPH_245	202209111732-v3.2.0	9	1	5	4	5	5	1	8	18	seroba-v1.0.1	14	Norway_historic	Norway	Norwegian Institute of Public Health	12	1999	35	NA	0.012
GPS_NO_NIPH_246	202209111732-v3.2.0	9	1	5	4	5	5	1	8	18	seroba-v1.0.1	14	Norway_historic	Norway	Norwegian Institute of Public Health	12	2001	72	NA	0.016
GPS_NO_NIPH_247	202209111732-v3.2.0	7220	15	8	8	5	15	1	31	124	seroba-v1.0.1	20	Norway_historic	Norway	Norwegian Institute of Public Health	12	1983	61	NA	NA
GPS_NO_NIPH_248	202209111732-v3.2.0	9	1	5	4	5	5	1	8	18	seroba-v1.0.1	14	Norway_historic	Norway	Norwegian Institute of Public Health	12	1999	55	NA	0.012
GPS_NO_NIPH_249	202209111732-v3.2.0	62	2	5	29	12	16	3	14	3	seroba-v1.0.1	11A	Norway_historic	Norway	Norwegian Institute of Public Health	3	1982	72	NA	NA
GPS_NO_NIPH_25	202209111732-v3.2.0	156	7	11	10	1	6	8	1	6	seroba-v1.0.1	09V	Norway_historic	Norway	Norwegian Institute of Public Health	NA	1995	74	NA	1.5
GPS_NO_NIPH_250	202209111732-v3.2.0	124	7	5	1	8	14	11	14	39	seroba-v1.0.1	14	Norway_historic	Norway	Norwegian Institute of Public Health	3	1988	2	NA	NA
GPS_NO_NIPH_251	202209111732-v3.2.0	129	7	5	1	8	14	11	5	39	seroba-v1.0.1	14	Norway_historic	Norway	Norwegian Institute of Public Health	12	1999	62	NA	0.012
GPS_NO_NIPH_252	202209111732-v3.2.0	62	2	5	29	12	16	3	14	3	seroba-v1.0.1	11A	Norway_historic	Norway	Norwegian Institute of Public Health	10	1985	65	NA	NA
GPS_NO_NIPH_253	202209111732-v3.2.0	1487	1	5	4	12	49	3	8	NA	seroba-v1.0.1	19F	Norway_historic	Norway	Norwegian Institute of Public Health	9	1986	2	NA	NA
GPS_NO_NIPH_254	202209111732-v3.2.0	235	15	8	8	18	15	1	31	124	seroba-v1.0.1	20	Norway_historic	Norway	Norwegian Institute of Public Health	1	1998	51	NA	0.016
GPS_NO_NIPH_255	202209111732-v3.2.0	124	7	5	1	8	14	11	14	39	seroba-v1.0.1	14	Norway_historic	Norway	Norwegian Institute of Public Health	10	1985	57	NA	NA
GPS_NO_NIPH_256	202209111732-v3.2.0	350	13	8	13	5	13	4	28	31	seroba-v1.0.1	1	Norway_historic	Norway	Norwegian Institute of Public Health	12	1999	76	NA	0.012
GPS_NO_NIPH_257	202209111732-v3.2.0	436	1	2	9	2	6	4	6	7	seroba-v1.0.1	23A	Norway_historic	Norway	Norwegian Institute of Public Health	10	1985	58	NA	NA
GPS_NO_NIPH_258	202209111732-v3.2.0	9	1	5	4	5	5	1	8	18	seroba-v1.0.1	14	Norway_historic	Norway	Norwegian Institute of Public Health	2	1995	38	NA	0.012
GPS_NO_NIPH_259	202209111732-v3.2.0	218	10	20	14	1	6	1	29	32	seroba-v1.0.1	12F	Norway_historic	Norway	Norwegian Institute of Public Health	7	1984	50	NA	NA
GPS_NO_NIPH_26	202209111732-v3.2.0	162	7	11	10	1	6	8	14	6	seroba-v1.0.1	09V	Norway_historic	Norway	Norwegian Institute of Public Health	NA	2001	60	NA	0.016
GPS_NO_NIPH_260	202209111732-v3.2.0	91e42da84c9f127408b70562a28c8a9a542deb8a	10	7	4	2	10	1	c82fe0e853a11f9d2fd7bd1b0724dd18158801cd	35	seroba-v1.0.1	10A	Norway_historic	Norway	Norwegian Institute of Public Health	8	1984	3	NA	NA
GPS_NO_NIPH_261	202209111732-v3.2.0	462	5	42	52	1	9	1	11	NA	seroba-v1.0.1	19F	Norway_historic	Norway	Norwegian Institute of Public Health	12	1999	84	NA	0.016
GPS_NO_NIPH_262	202209111732-v3.2.0	16569	5	35	29	12	45	39	18	3	seroba-v1.0.1	33F	Norway_historic	Norway	Norwegian Institute of Public Health	3	1989	73	NA	NA
GPS_NO_NIPH_263	202209111732-v3.2.0	350	13	8	13	5	13	4	28	31	seroba-v1.0.1	1	Norway_historic	Norway	Norwegian Institute of Public Health	12	1999	45	NA	0.016
GPS_NO_NIPH_264	202209111732-v3.2.0	9	1	5	4	5	5	1	8	18	seroba-v1.0.1	14	Norway_historic	Norway	Norwegian Institute of Public Health	NA	2004	83	NA	0.016
GPS_NO_NIPH_265	202209111732-v3.2.0	6759	7	25	4	4	48	20	28	13	seroba-v1.0.1	06B	Norway_historic	Norway	Norwegian Institute of Public Health	9	1983	nd	NA	NA
GPS_NO_NIPH_266	202209111732-v3.2.0	217	10	18	4	1	7	19	9	2	seroba-v1.0.1	1	Norway_historic	Norway	Norwegian Institute of Public Health	10	1985	63	NA	NA
GPS_NO_NIPH_267	202209111732-v3.2.0	199	8	13	14	4	17	4	14	4	seroba-v1.0.1	15C	Norway_historic	Norway	Norwegian Institute of Public Health	9	1986	44	NA	NA
GPS_NO_NIPH_268	202209111732-v3.2.0	63	2	5	36	12	17	21	14	904;9	seroba-v1.0.1	15A	Norway_historic	Norway	Norwegian Institute of Public Health	NA	2012	87	BLOOD	0.25
GPS_NO_NIPH_269	202209111732-v3.2.0	433	1	1	4	1	18	58	17	19	seroba-v1.0.1	22F	Norway_routine	Norway	Norwegian Institute of Public Health	1	2020	48	BLOOD	nd
GPS_NO_NIPH_27	202209111732-v3.2.0	62	2	5	29	12	16	3	14	3	seroba-v1.0.1	11E	Norway_historic	Norway	Norwegian Institute of Public Health	NA	2004	88	NA	0.016
GPS_NO_NIPH_270	202209111732-v3.2.0	6022	15	15	1	16	6	20	17	224	seroba-v1.0.1	8	Norway_routine	Norway	Norwegian Institute of Public Health	1	2020	81	BLOOD	nd
GPS_NO_NIPH_271	202209111732-v3.2.0	433	1	1	4	1	18	58	17	19	seroba-v1.0.1	22F	Norway_routine	Norway	Norwegian Institute of Public Health	1	2020	85	BLOOD	0.016
GPS_NO_NIPH_272	202209111732-v3.2.0	505	46	8	2	10	6	1	22	12	seroba-v1.0.1	3	Norway_routine	Norway	Norwegian Institute of Public Health	1	2020	65	BLOOD	nd
GPS_NO_NIPH_273	202209111732-v3.2.0	8561	7	15	372	10	6	1	22	12	seroba-v1.0.1	3	Norway_routine	Norway	Norwegian Institute of Public Health	1	2020	80	BLOOD	nd
GPS_NO_NIPH_274	202209111732-v3.2.0	198	8	13	4	8	6	22	34	72	seroba-v1.0.1	35D	Norway_routine	Norway	Norwegian Institute of Public Health	1	2020	0	BLOOD	nd
GPS_NO_NIPH_275	202209111732-v3.2.0	62	2	5	29	12	16	3	14	3	seroba-v1.0.1	11A	Norway_routine	Norway	Norwegian Institute of Public Health	1	2020	85	NA	nd
GPS_NO_NIPH_276	202209111732-v3.2.0	53	2	5	1	11	16	3	14	3	seroba-v1.0.1	8	Norway_routine	Norway	Norwegian Institute of Public Health	1	2020	5	BLOOD	nd
GPS_NO_NIPH_277	202209111732-v3.2.0	446	5	7	4	19	10	40	27	36	seroba-v1.0.1	35F	Norway_routine	Norway	Norwegian Institute of Public Health	1	2020	NA	BLOOD	nd
GPS_NO_NIPH_278	202209111732-v3.2.0	392	7	5	1	1	6	31	14	49	seroba-v1.0.1	17F	Norway_routine	Norway	Norwegian Institute of Public Health	1	2020	88	BLOOD	nd
GPS_NO_NIPH_279	202209111732-v3.2.0	53	2	5	1	11	16	3	14	3	seroba-v1.0.1	8	Norway_routine	Norway	Norwegian Institute of Public Health	1	2020	57	BLOOD	nd
GPS_NO_NIPH_28	202209111732-v3.2.0	7c6899319e1e14938a5be493ecd5d179ecb6b068	93	10	15	1	b1e722613da089404a2e332c7ee09e74d0bfa367	1	9428f8b9a482301c2617139cbdd0c7eaa4c62aeb	NA	seroba-v1.0.1	15A	Norway_historic	Norway	Norwegian Institute of Public Health	1	2002	68	NA	0.19
GPS_NO_NIPH_280	202209111732-v3.2.0	433	1	1	4	1	18	58	17	19	seroba-v1.0.1	22F	Norway_routine	Norway	Norwegian Institute of Public Health	1	2020	69	BLOOD	nd
GPS_NO_NIPH_281	202209111732-v3.2.0	6524	1	12	1	16	270	4	14	139	seroba-v1.0.1	10B	Norway_routine	Norway	Norwegian Institute of Public Health	1	2020	63	BLOOD	nd
GPS_NO_NIPH_282	202209111732-v3.2.0	12997	2	5	2	10	6	1	1	16	seroba-v1.0.1	09N	Norway_routine	Norway	Norwegian Institute of Public Health	1	2020	80	NA	nd
GPS_NO_NIPH_283	202209111732-v3.2.0	15435	2	670	2	4	6	1	1	16	seroba-v1.0.1	09N	Norway_routine	Norway	Norwegian Institute of Public Health	1	2020	51	BLOOD	nd
GPS_NO_NIPH_284	202209111732-v3.2.0	180	7	15	2	10	6	1	22	12	seroba-v1.0.1	3	Norway_routine	Norway	Norwegian Institute of Public Health	1	2020	38	BLOOD	nd
GPS_NO_NIPH_285	202209111732-v3.2.0	15435	2	670	2	4	6	1	1	16	seroba-v1.0.1	09N	Norway_routine	Norway	Norwegian Institute of Public Health	1	2020	52	BLOOD	nd
GPS_NO_NIPH_286	202209111732-v3.2.0	180	7	15	2	10	6	1	22	12	seroba-v1.0.1	3	Norway_routine	Norway	Norwegian Institute of Public Health	1	2020	76	BLOOD	nd
GPS_NO_NIPH_287	202209111732-v3.2.0	53	2	5	1	11	16	3	14	3	seroba-v1.0.1	8	Norway_routine	Norway	Norwegian Institute of Public Health	1	2020	63	BLOOD	nd
GPS_NO_NIPH_288	202209111732-v3.2.0	199	8	13	14	4	17	4	14	4	seroba-v1.0.1	19A	Norway_routine	Norway	Norwegian Institute of Public Health	1	2020	31	BLOOD	nd
GPS_NO_NIPH_289	202209111732-v3.2.0	205	10	5	4	5	13	10	18	27	seroba-v1.0.1	4	Norway_routine	Norway	Norwegian Institute of Public Health	1	2020	40	BLOOD	nd
GPS_NO_NIPH_29	202209111732-v3.2.0	218	10	20	14	1	6	1	29	32	seroba-v1.0.1	12F	Norway_historic	Norway	Norwegian Institute of Public Health	3	1983	67	NA	NA
GPS_NO_NIPH_290	202209111732-v3.2.0	433	1	1	4	1	18	58	17	19	seroba-v1.0.1	22F	Norway_routine	Norway	Norwegian Institute of Public Health	1	2020	56	BLOOD	nd
GPS_NO_NIPH_291	202209111732-v3.2.0	205	10	5	4	5	13	10	18	27	seroba-v1.0.1	4	Norway_routine	Norway	Norwegian Institute of Public Health	1	2020	64	NA	0.032
GPS_NO_NIPH_292	202209111732-v3.2.0	53	2	5	1	11	16	3	14	3	seroba-v1.0.1	8	Norway_routine	Norway	Norwegian Institute of Public Health	1	2020	73	BLOOD	0.016
GPS_NO_NIPH_293	202209111732-v3.2.0	180	7	15	2	10	6	1	22	12	seroba-v1.0.1	3	Norway_routine	Norway	Norwegian Institute of Public Health	1	2020	74	BLOOD	0.016
GPS_NO_NIPH_294	202209111732-v3.2.0	15232	1	5	27	20	16	1	1	46	seroba-v1.0.1	16F	Norway_routine	Norway	Norwegian Institute of Public Health	1	2020	61	BLOOD	0.032
GPS_NO_NIPH_295	202209111732-v3.2.0	205	10	5	4	5	13	10	18	27	seroba-v1.0.1	4	Norway_routine	Norway	Norwegian Institute of Public Health	1	2020	67	BLOOD	0.032
GPS_NO_NIPH_296	202209111732-v3.2.0	433	1	1	4	1	18	58	17	19	seroba-v1.0.1	22F	Norway_routine	Norway	Norwegian Institute of Public Health	1	2020	81	BLOOD	0.032
GPS_NO_NIPH_297	202209111732-v3.2.0	53	2	5	1	11	16	3	14	3	seroba-v1.0.1	8	Norway_routine	Norway	Norwegian Institute of Public Health	1	2020	72	BLOOD	0.032
GPS_NO_NIPH_298	202209111732-v3.2.0	15338	2	8	2	4	179	1	1	16	seroba-v1.0.1	09N	Norway_routine	Norway	Norwegian Institute of Public Health	1	2020	66	BLOOD	0.032
GPS_NO_NIPH_299	202209111732-v3.2.0	405	10	20	2	1	6	1	29	32	seroba-v1.0.1	09N	Norway_routine	Norway	Norwegian Institute of Public Health	1	2020	69	BLOOD	0.032
GPS_NO_NIPH_3	202209111732-v3.2.0	180	7	15	2	10	6	1	22	12	seroba-v1.0.1	3	Norway_historic	Norway	Norwegian Institute of Public Health	12	1984	80	NA	NA
GPS_NO_NIPH_30	202209111732-v3.2.0	335	7	11	10	1	6	8	23	6	seroba-v1.0.1	09V	Norway_historic	Norway	Norwegian Institute of Public Health	7	1998	26	NA	0.064
GPS_NO_NIPH_300	202209111732-v3.2.0	6524	1	12	1	16	270	4	14	139	seroba-v1.0.1	10B	Norway_routine	Norway	Norwegian Institute of Public Health	1	2020	75	BLOOD	nd
GPS_NO_NIPH_301	202209111732-v3.2.0	15380	1	672	4	9	6	4	6	7	seroba-v1.0.1	23A	Norway_routine	Norway	Norwegian Institute of Public Health	1	2020	66	BLOOD	nd
GPS_NO_NIPH_302	202209111732-v3.2.0	433	1	1	4	1	18	58	17	19	seroba-v1.0.1	22F	Norway_routine	Norway	Norwegian Institute of Public Health	1	2020	62	BLOOD	nd
GPS_NO_NIPH_303	202209111732-v3.2.0	198	8	13	4	8	6	22	34	72	seroba-v1.0.1	35B	Norway_routine	Norway	Norwegian Institute of Public Health	1	2020	90	BLOOD	nd
GPS_NO_NIPH_304	202209111732-v3.2.0	15433	1	1	4	467	18	58	17	19	seroba-v1.0.1	22F	Norway_routine	Norway	Norwegian Institute of Public Health	1	2020	63	BLOOD	0.016
GPS_NO_NIPH_305	202209111732-v3.2.0	30	1	5	27	20	1	1	1	46	seroba-v1.0.1	16F	Norway_routine	Norway	Norwegian Institute of Public Health	1	2020	65	BLOOD	0.032
GPS_NO_NIPH_306	202209111732-v3.2.0	438	1	5	9	9	6	4	6	7	seroba-v1.0.1	23A	Norway_routine	Norway	Norwegian Institute of Public Health	1	2020	62	BLOOD	0.032
GPS_NO_NIPH_307	202209111732-v3.2.0	53	2	5	1	11	16	3	14	3	seroba-v1.0.1	8	Norway_routine	Norway	Norwegian Institute of Public Health	1	2020	0	BLOOD	0.008
GPS_NO_NIPH_308	202209111732-v3.2.0	433	1	1	4	1	18	58	17	19	seroba-v1.0.1	22F	Norway_routine	Norway	Norwegian Institute of Public Health	1	2020	64	BLOOD	0.032
GPS_NO_NIPH_309	202209111732-v3.2.0	433	1	1	4	1	18	58	17	19	seroba-v1.0.1	22F	Norway_routine	Norway	Norwegian Institute of Public Health	1	2020	47	BLOOD	0.016
GPS_NO_NIPH_31	202209111732-v3.2.0	15	1	5	4	5	5	3	8	18	seroba-v1.0.1	14	Norway_historic	Norway	Norwegian Institute of Public Health	7	1998	84	NA	0.023
GPS_NO_NIPH_310	202209111732-v3.2.0	405	10	20	2	1	6	1	29	32	seroba-v1.0.1	09N	Norway_routine	Norway	Norwegian Institute of Public Health	1	2020	73	BLOOD	0.032
GPS_NO_NIPH_311	202209111732-v3.2.0	198	8	13	4	8	6	22	34	72	seroba-v1.0.1	35B	Norway_routine	Norway	Norwegian Institute of Public Health	1	2020	77	BLOOD	0.032
GPS_NO_NIPH_312	202209111732-v3.2.0	15268	15	8	8	2	15	1	31	124	seroba-v1.0.1	20	Norway_routine	Norway	Norwegian Institute of Public Health	1	2020	67	BLOOD	0.032
GPS_NO_NIPH_313	202209111732-v3.2.0	393	10	43	41	18	13	49	6	38	seroba-v1.0.1	38	Norway_routine	Norway	Norwegian Institute of Public Health	1	2020	26	BLOOD	0.016
GPS_NO_NIPH_314	202209111732-v3.2.0	1551	5	7	4	2	10	1	6	35	seroba-v1.0.1	10A	Norway_routine	Norway	Norwegian Institute of Public Health	1	2020	78	BLOOD	0.032
GPS_NO_NIPH_315	202209111732-v3.2.0	1009	1	5	6	1	17	16	11	722	seroba-v1.0.1	11B	Norway_routine	Norway	Norwegian Institute of Public Health	1	2020	64	BLOOD	0.032
GPS_NO_NIPH_316	202209111732-v3.2.0	8519	10	20	62	1	6	1	29	32	seroba-v1.0.1	07F	Norway_routine	Norway	Norwegian Institute of Public Health	1	2020	96	BLOOD	0.032
GPS_NO_NIPH_317	202209111732-v3.2.0	433	1	1	4	1	18	58	17	19	seroba-v1.0.1	22F	Norway_routine	Norway	Norwegian Institute of Public Health	1	2020	90	BLOOD	0.016
GPS_NO_NIPH_318	202209111732-v3.2.0	66	2	8	2	4	6	1	1	16	seroba-v1.0.1	09N	Norway_routine	Norway	Norwegian Institute of Public Health	1	2020	56	BLOOD	0.032
GPS_NO_NIPH_319	202209111732-v3.2.0	235	15	8	8	18	15	1	31	124	seroba-v1.0.1	20	Norway_routine	Norway	Norwegian Institute of Public Health	1	2020	72	BLOOD	0.016
GPS_NO_NIPH_32	202209111732-v3.2.0	5613	7	13	4	16	6	1	14	782;120	seroba-v1.0.1	06B	Norway_historic	Norway	Norwegian Institute of Public Health	9	1995	66	NA	0.023
GPS_NO_NIPH_320	202209111732-v3.2.0	66	2	8	2	4	6	1	1	16	seroba-v1.0.1	09N	Norway_routine	Norway	Norwegian Institute of Public Health	1	2020	85	BLOOD	0.032
GPS_NO_NIPH_321	202209111732-v3.2.0	433	1	1	4	1	18	58	17	19	seroba-v1.0.1	22F	Norway_routine	Norway	Norwegian Institute of Public Health	1	2020	27	BLOOD	0.016
GPS_NO_NIPH_322	202209111732-v3.2.0	62	2	5	29	12	16	3	14	3	seroba-v1.0.1	11A	Norway_routine	Norway	Norwegian Institute of Public Health	1	2020	76	BLOOD	0.016
GPS_NO_NIPH_323	202209111732-v3.2.0	162	7	11	10	1	6	8	14	6	Quellung	24F	Norway_routine	Norway	Norwegian Institute of Public Health	1	2020	62	BLOOD	0.032
GPS_NO_NIPH_324	202209111732-v3.2.0	53	2	5	1	11	16	3	14	3	seroba-v1.0.1	8	Norway_routine	Norway	Norwegian Institute of Public Health	1	2020	36	BLOOD	0.016
GPS_NO_NIPH_325	202209111732-v3.2.0	180	7	15	2	10	6	1	22	12	seroba-v1.0.1	3	Norway_routine	Norway	Norwegian Institute of Public Health	1	2020	69	BLOOD	0.016
GPS_NO_NIPH_326	202209111732-v3.2.0	1377	13	84	15	14	10	16	19	83	seroba-v1.0.1	3	Norway_routine	Norway	Norwegian Institute of Public Health	1	2020	68	BLOOD	0.032
GPS_NO_NIPH_327	202209111732-v3.2.0	654	18	2	22	16	9	23	14	119	seroba-v1.0.1	19F	Norway_routine	Norway	Norwegian Institute of Public Health	1	2020	20	NA	0.032
GPS_NO_NIPH_328	202209111732-v3.2.0	446	5	7	4	19	10	40	27	36	seroba-v1.0.1	35F	Norway_routine	Norway	Norwegian Institute of Public Health	1	2020	67	BLOOD	0.016
GPS_NO_NIPH_329	202209111732-v3.2.0	42	1	8	9	9	6	4	6	7	seroba-v1.0.1	23A	Norway_routine	Norway	Norwegian Institute of Public Health	2	2020	77	BLOOD	0.064
GPS_NO_NIPH_33	202209111732-v3.2.0	230	12	19	2	17	6	22	14	10	seroba-v1.0.1	17F	Norway_historic	Norway	Norwegian Institute of Public Health	7	2000	56	NA	1.5
GPS_NO_NIPH_330	202209111732-v3.2.0	3500	15	15	34	16	6	12	262	224	seroba-v1.0.1	8	Norway_routine	Norway	Norwegian Institute of Public Health	2	2020	91	BLOOD	0.032
GPS_NO_NIPH_331	202209111732-v3.2.0	461	5	40	4	1	10	1	27	36	seroba-v1.0.1	10A	Norway_routine	Norway	Norwegian Institute of Public Health	2	2020	48	BLOOD	0.032
GPS_NO_NIPH_332	202209111732-v3.2.0	180	7	15	2	10	6	1	22	12	seroba-v1.0.1	3	Norway_routine	Norway	Norwegian Institute of Public Health	2	2020	93	BLOOD	0.032
GPS_NO_NIPH_333	202209111732-v3.2.0	4666	10	5	2	1	6	1	29	32	seroba-v1.0.1	09N	Norway_routine	Norway	Norwegian Institute of Public Health	2	2020	69	BLOOD	0.032
GPS_NO_NIPH_334	202209111732-v3.2.0	1009	1	5	6	1	17	16	11	722	seroba-v1.0.1	11B	Norway_routine	Norway	Norwegian Institute of Public Health	2	2020	51	BLOOD	0.032
GPS_NO_NIPH_335	202209111732-v3.2.0	53	2	5	1	11	16	3	14	3	seroba-v1.0.1	8	Norway_routine	Norway	Norwegian Institute of Public Health	2	2020	38	BLOOD	0.016
GPS_NO_NIPH_336	202209111732-v3.2.0	801	8	70	4	1	6	116	6	162	seroba-v1.0.1	4	Norway_routine	Norway	Norwegian Institute of Public Health	2	2020	43	BLOOD	0.032
GPS_NO_NIPH_337	202209111732-v3.2.0	1635	10	7	4	19	10	40	27	36	seroba-v1.0.1	35F	Norway_routine	Norway	Norwegian Institute of Public Health	2	2020	49	BLOOD	0.032
GPS_NO_NIPH_338	202209111732-v3.2.0	393	10	43	41	18	13	49	6	38	seroba-v1.0.1	38	Norway_routine	Norway	Norwegian Institute of Public Health	2	2020	26	BLOOD	0.016
GPS_NO_NIPH_339	202209111732-v3.2.0	433	1	1	4	1	18	58	17	19	seroba-v1.0.1	22F	Norway_routine	Norway	Norwegian Institute of Public Health	2	2020	80	BLOOD	0.016
GPS_NO_NIPH_34	202209111732-v3.2.0	124	7	5	1	8	14	11	14	39	seroba-v1.0.1	14	Norway_historic	Norway	Norwegian Institute of Public Health	9	1995	45	NA	0.38
GPS_NO_NIPH_340	202209111732-v3.2.0	433	1	1	4	1	18	58	17	19	seroba-v1.0.1	22F	Norway_routine	Norway	Norwegian Institute of Public Health	2	2020	81	BLOOD	0.016
GPS_NO_NIPH_341	202209111732-v3.2.0	1635	10	7	4	19	10	40	27	36	seroba-v1.0.1	35F	Norway_routine	Norway	Norwegian Institute of Public Health	2	2020	78	BLOOD	0.016
GPS_NO_NIPH_342	202209111732-v3.2.0	205	10	5	4	5	13	10	18	27	seroba-v1.0.1	4	Norway_routine	Norway	Norwegian Institute of Public Health	2	2020	69	BLOOD	0.016
GPS_NO_NIPH_343	202209111732-v3.2.0	235	15	8	8	18	15	1	31	124	seroba-v1.0.1	20	Norway_routine	Norway	Norwegian Institute of Public Health	2	2020	44	BLOOD	0.016
GPS_NO_NIPH_344	202209111732-v3.2.0	834	1	8	2	4	6	1	1	16	seroba-v1.0.1	09N	Norway_routine	Norway	Norwegian Institute of Public Health	2	2020	50	BLOOD	0.032
GPS_NO_NIPH_345	202209111732-v3.2.0	15434	514	9	19	1	14	48	14	75	seroba-v1.0.1	35B	Norway_routine	Norway	Norwegian Institute of Public Health	2	2020	87	BLOOD	0.016
GPS_NO_NIPH_346	202209111732-v3.2.0	53	2	5	1	11	16	3	14	3	seroba-v1.0.1	8	Norway_routine	Norway	Norwegian Institute of Public Health	2	2020	74	BLOOD	0.032
GPS_NO_NIPH_347	202209111732-v3.2.0	9583	5	411	29	1	45	39	18	3	seroba-v1.0.1	33F	Norway_routine	Norway	Norwegian Institute of Public Health	2	2020	85	BLOOD	0.032
GPS_NO_NIPH_348	202209111732-v3.2.0	433	1	1	4	1	18	58	17	19	seroba-v1.0.1	22F	Norway_routine	Norway	Norwegian Institute of Public Health	2	2020	76	BLOOD	0.032
GPS_NO_NIPH_349	202209111732-v3.2.0	53	2	5	1	11	16	3	14	3	seroba-v1.0.1	8	Norway_routine	Norway	Norwegian Institute of Public Health	2	2020	74	BLOOD	0.016
GPS_NO_NIPH_35	202209111732-v3.2.0	9868	7	33	1	1	6	31	14	49	seroba-v1.0.1	15A	Norway_historic	Norway	Norwegian Institute of Public Health	12	1990	53	NA	NA
GPS_NO_NIPH_350	202209111732-v3.2.0	53	2	5	1	11	16	3	14	3	seroba-v1.0.1	8	Norway_routine	Norway	Norwegian Institute of Public Health	2	2020	59	BLOOD	0.032
GPS_NO_NIPH_351	202209111732-v3.2.0	53	2	5	1	11	16	3	14	3	seroba-v1.0.1	8	Norway_routine	Norway	Norwegian Institute of Public Health	2	2020	55	BLOOD	0.032
GPS_NO_NIPH_352	202209111732-v3.2.0	6359	2	5	174	1	7	1	5	699	seroba-v1.0.1	09N	Norway_routine	Norway	Norwegian Institute of Public Health	2	2020	71	BLOOD	2
GPS_NO_NIPH_353	202209111732-v3.2.0	505	46	8	2	10	6	1	22	12	seroba-v1.0.1	3	Norway_routine	Norway	Norwegian Institute of Public Health	2	2020	31	BLOOD	0.032
GPS_NO_NIPH_354	202209111732-v3.2.0	13447	1	1	599	1	18	58	17	19	seroba-v1.0.1	22F	Norway_routine	Norway	Norwegian Institute of Public Health	2	2020	91	BLOOD	0.032
GPS_NO_NIPH_355	202209111732-v3.2.0	180	7	15	2	10	6	1	22	12	seroba-v1.0.1	3	Norway_routine	Norway	Norwegian Institute of Public Health	2	2020	50	CEREBROSPNAL FLUID	0.032
GPS_NO_NIPH_356	202209111732-v3.2.0	801	8	70	4	1	6	116	6	162	seroba-v1.0.1	4	Norway_routine	Norway	Norwegian Institute of Public Health	2	2020	66	BLOOD	0.032
GPS_NO_NIPH_357	202209111732-v3.2.0	505	46	8	2	10	6	1	22	12	seroba-v1.0.1	3	Norway_routine	Norway	Norwegian Institute of Public Health	2	2020	31	BLOOD	0.032
GPS_NO_NIPH_358	202209111732-v3.2.0	392	7	5	1	1	6	31	14	49	seroba-v1.0.1	17F	Norway_routine	Norway	Norwegian Institute of Public Health	2	2020	66	NA	0.016
GPS_NO_NIPH_359	202209111732-v3.2.0	433	1	1	4	1	18	58	17	19	seroba-v1.0.1	22F	Norway_routine	Norway	Norwegian Institute of Public Health	2	2020	84	BLOOD	0.016
GPS_NO_NIPH_36	202209111732-v3.2.0	385	7	6	1	2	6	1	14	23	seroba-v1.0.1	6E(6B)	Norway_historic	Norway	Norwegian Institute of Public Health	12	1999	85	NA	0.016
GPS_NO_NIPH_360	202209111732-v3.2.0	53	2	5	1	11	16	3	14	3	seroba-v1.0.1	8	Norway_routine	Norway	Norwegian Institute of Public Health	2	2020	39	BLOOD	0.032
GPS_NO_NIPH_361	202209111732-v3.2.0	11273	2	9	101	1	10	140	11	411	seroba-v1.0.1	17F	Norway_routine	Norway	Norwegian Institute of Public Health	2	2020	76	BLOOD	0.032
GPS_NO_NIPH_362	202209111732-v3.2.0	8518	18	13	8	6	3	3	46	5	seroba-v1.0.1	23B1	Norway_routine	Norway	Norwegian Institute of Public Health	2	2020	59	BLOOD	0.25
GPS_NO_NIPH_363	202209111732-v3.2.0	30	1	5	27	20	1	1	1	46	seroba-v1.0.1	16F	Norway_routine	Norway	Norwegian Institute of Public Health	2	2020	94	BLOOD	0.032
GPS_NO_NIPH_364	202209111732-v3.2.0	53	2	5	1	11	16	3	14	3	seroba-v1.0.1	8	Norway_routine	Norway	Norwegian Institute of Public Health	2	2020	76	BLOOD	0.016
GPS_NO_NIPH_365	202209111732-v3.2.0	393	10	43	41	18	13	49	6	38	seroba-v1.0.1	38	Norway_routine	Norway	Norwegian Institute of Public Health	2	2020	84	BLOOD	0.016
GPS_NO_NIPH_366	202209111732-v3.2.0	180	7	15	2	10	6	1	22	12	seroba-v1.0.1	3	Norway_routine	Norway	Norwegian Institute of Public Health	2	2020	74	BLOOD	0.032
GPS_NO_NIPH_367	202209111732-v3.2.0	433	1	1	4	1	18	58	17	19	seroba-v1.0.1	22F	Norway_routine	Norway	Norwegian Institute of Public Health	2	2020	82	BLOOD	0.032
GPS_NO_NIPH_368	202209111732-v3.2.0	180	7	15	2	10	6	1	22	12	seroba-v1.0.1	3	Norway_routine	Norway	Norwegian Institute of Public Health	2	2020	50	BLOOD	0.016
GPS_NO_NIPH_369	202209111732-v3.2.0	416	1	13	14	4	17	51	14	4	seroba-v1.0.1	19A	Norway_routine	Norway	Norwegian Institute of Public Health	2	2020	71	BLOOD	0.064
GPS_NO_NIPH_37	202209111732-v3.2.0	62	2	5	29	12	16	3	14	3	seroba-v1.0.1	11A	Norway_historic	Norway	Norwegian Institute of Public Health	1	1986	26	NA	NA
GPS_NO_NIPH_370	202209111732-v3.2.0	53	2	5	1	11	16	3	14	3	seroba-v1.0.1	8	Norway_routine	Norway	Norwegian Institute of Public Health	2	2020	83	BLOOD	0.016
GPS_NO_NIPH_371	202209111732-v3.2.0	433	1	1	4	1	18	58	17	19	seroba-v1.0.1	22F	Norway_routine	Norway	Norwegian Institute of Public Health	2	2020	37	BLOOD	0.032
GPS_NO_NIPH_372	202209111732-v3.2.0	4216	15	60	34	16	9	14	262	224	seroba-v1.0.1	8	Norway_routine	Norway	Norwegian Institute of Public Health	2	2020	41	BLOOD	0.032
GPS_NO_NIPH_373	202209111732-v3.2.0	53	2	5	1	11	16	3	14	3	seroba-v1.0.1	8	Norway_routine	Norway	Norwegian Institute of Public Health	2	2020	70	BLOOD	0.016
GPS_NO_NIPH_374	202209111732-v3.2.0	66	2	8	2	4	6	1	1	16	seroba-v1.0.1	09N	Norway_routine	Norway	Norwegian Institute of Public Health	2	2020	74	BLOOD	0.032
GPS_NO_NIPH_375	202209111732-v3.2.0	2690	7	13	4	19	6	1	34	72	seroba-v1.0.1	35B	Norway_routine	Norway	Norwegian Institute of Public Health	2	2020	84	BLOOD	0.032
GPS_NO_NIPH_376	202209111732-v3.2.0	2372	18	13	8	6	3	6	46	5	seroba-v1.0.1	23B1	Norway_routine	Norway	Norwegian Institute of Public Health	2	2020	49	BLOOD	0.25
GPS_NO_NIPH_377	202209111732-v3.2.0	242	15	29	4	21	30	1	14	14	seroba-v1.0.1	23F	Norway_routine	Norway	Norwegian Institute of Public Health	2	2020	69	BLOOD	4
GPS_NO_NIPH_378	202209111732-v3.2.0	2369	65	8	8	18	15	19	192	124	seroba-v1.0.1	20	Norway_routine	Norway	Norwegian Institute of Public Health	2	2020	76	BLOOD	0.032
GPS_NO_NIPH_379	202209111732-v3.2.0	433	1	1	4	1	18	58	17	19	seroba-v1.0.1	22F	Norway_routine	Norway	Norwegian Institute of Public Health	2	2020	63	BLOOD	0.032
GPS_NO_NIPH_38	202209111732-v3.2.0	9	1	5	4	5	5	1	8	18	seroba-v1.0.1	14	Norway_historic	Norway	Norwegian Institute of Public Health	NA	2003	93	NA	0.016
GPS_NO_NIPH_380	202209111732-v3.2.0	433	1	1	4	1	18	58	17	19	seroba-v1.0.1	22F	Norway_routine	Norway	Norwegian Institute of Public Health	2	2020	81	BLOOD	0.032
GPS_NO_NIPH_381	202209111732-v3.2.0	517	2	5	2	4	6	1	1	16	seroba-v1.0.1	09N	Norway_routine	Norway	Norwegian Institute of Public Health	2	2020	76	BLOOD	0.032
GPS_NO_NIPH_382	202209111732-v3.2.0	180	7	15	2	10	6	1	22	12	seroba-v1.0.1	3	Norway_routine	Norway	Norwegian Institute of Public Health	2	2020	15	BLOOD	0.032
GPS_NO_NIPH_383	202209111732-v3.2.0	42	1	8	9	9	6	4	6	7	seroba-v1.0.1	23A	Norway_routine	Norway	Norwegian Institute of Public Health	2	2020	78	BLOOD	0.032
GPS_NO_NIPH_384	202209111732-v3.2.0	53	2	5	1	11	16	3	14	3	seroba-v1.0.1	8	Norway_routine	Norway	Norwegian Institute of Public Health	2	2020	50	BLOOD	0.016
GPS_NO_NIPH_385	202209111732-v3.2.0	235	15	8	8	18	15	1	31	124	seroba-v1.0.1	20	Norway_routine	Norway	Norwegian Institute of Public Health	2	2020	71	BLOOD	0.016
GPS_NO_NIPH_386	202209111732-v3.2.0	177	7	14	4	12	1	1	14	44	seroba-v1.0.1	serogroup 24	Norway_routine	Norway	Norwegian Institute of Public Health	2	2020	47	BLOOD	0.016
GPS_NO_NIPH_387	202209111732-v3.2.0	816	5	40	4	19	10	1	27	36	seroba-v1.0.1	10A	Norway_routine	Norway	Norwegian Institute of Public Health	3	2020	62	BLOOD	0.032
GPS_NO_NIPH_388	202209111732-v3.2.0	180	7	15	2	10	6	1	22	12	seroba-v1.0.1	3	Norway_routine	Norway	Norwegian Institute of Public Health	3	2020	93	BLOOD	0.032
GPS_NO_NIPH_389	202209111732-v3.2.0	816	5	40	4	19	10	1	27	36	seroba-v1.0.1	10A	Norway_routine	Norway	Norwegian Institute of Public Health	3	2020	75	BLOOD	0.032
GPS_NO_NIPH_39	202209111732-v3.2.0	1404	7	25	4	16	6	20	28	13	seroba-v1.0.1	6E(6B)	Norway_historic	Norway	Norwegian Institute of Public Health	9	1995	73	NA	0.032
GPS_NO_NIPH_390	202209111732-v3.2.0	1635	10	7	4	19	10	40	27	36	seroba-v1.0.1	35F	Norway_routine	Norway	Norwegian Institute of Public Health	3	2020	3	BLOOD	0.032
GPS_NO_NIPH_391	202209111732-v3.2.0	717	5	35	29	1	45	39	18	3	seroba-v1.0.1	33F	Norway_routine	Norway	Norwegian Institute of Public Health	3	2020	37	NA	0.032
GPS_NO_NIPH_392	202209111732-v3.2.0	11179	2	5	2	17	6	1	1	16	seroba-v1.0.1	09N	Norway_routine	Norway	Norwegian Institute of Public Health	3	2020	77	BLOOD	0.032
GPS_NO_NIPH_393	202209111732-v3.2.0	53	2	5	1	11	16	3	14	3	seroba-v1.0.1	8	Norway_routine	Norway	Norwegian Institute of Public Health	3	2020	36	BLOOD	0.032
GPS_NO_NIPH_394	202209111732-v3.2.0	53	2	5	1	11	16	3	14	3	seroba-v1.0.1	8	Norway_routine	Norway	Norwegian Institute of Public Health	3	2020	45	BLOOD	0.016
GPS_NO_NIPH_395	202209111732-v3.2.0	162	7	11	10	1	6	8	14	6	Quellung	24F	Norway_routine	Norway	Norwegian Institute of Public Health	3	2020	60	BLOOD	0.032
GPS_NO_NIPH_396	202209111732-v3.2.0	3140	15	5	4	11	30	1	14	14	seroba-v1.0.1	23F	Norway_routine	Norway	Norwegian Institute of Public Health	3	2020	1	NA	8
GPS_NO_NIPH_397	202209111732-v3.2.0	15669	7	25	4	5	42	20	28	NA	seroba-v1.0.1	06B	Norway_routine	Norway	Norwegian Institute of Public Health	3	2020	74	NA	2
GPS_NO_NIPH_398	202209111732-v3.2.0	66	2	8	2	4	6	1	1	16	seroba-v1.0.1	09N	Norway_routine	Norway	Norwegian Institute of Public Health	3	2020	81	BLOOD	0.032
GPS_NO_NIPH_399	202209111732-v3.2.0	667	8	13	14	4	14	4	14	4	seroba-v1.0.1	19A	Norway_routine	Norway	Norwegian Institute of Public Health	3	2020	89	BLOOD	0.032
GPS_NO_NIPH_4	202209111732-v3.2.0	522	18	12	9	1	6	31	6	NA	seroba-v1.0.1	06B	Norway_historic	Norway	Norwegian Institute of Public Health	12	1987	73	NA	NA
GPS_NO_NIPH_40	202209111732-v3.2.0	180	7	15	2	10	6	1	22	12	seroba-v1.0.1	3	Norway_historic	Norway	Norwegian Institute of Public Health	5	1985	62	NA	NA
GPS_NO_NIPH_400	202209111732-v3.2.0	53	2	5	1	11	16	3	14	3	seroba-v1.0.1	8	Norway_routine	Norway	Norwegian Institute of Public Health	3	2020	70	BLOOD	0.016
GPS_NO_NIPH_401	202209111732-v3.2.0	1349	18	13	8	6	3	6	8	5	seroba-v1.0.1	23B1	Norway_routine	Norway	Norwegian Institute of Public Health	3	2020	60	BLOOD	0.25
GPS_NO_NIPH_402	202209111732-v3.2.0	3811	7	11	10	1	6	8	315	6	seroba-v1.0.1	15A	Norway_routine	Norway	Norwegian Institute of Public Health	3	2020	62	BLOOD	0.032
GPS_NO_NIPH_403	202209111732-v3.2.0	801	8	70	4	1	6	116	6	162	seroba-v1.0.1	4	Norway_routine	Norway	Norwegian Institute of Public Health	3	2020	66	BLOOD	0.032
GPS_NO_NIPH_404	202209111732-v3.2.0	1551	5	7	4	2	10	1	6	35	seroba-v1.0.1	10A	Norway_routine	Norway	Norwegian Institute of Public Health	3	2020	62	BLOOD	0.032
GPS_NO_NIPH_405	202209111732-v3.2.0	53	2	5	1	11	16	3	14	3	seroba-v1.0.1	8	Norway_routine	Norway	Norwegian Institute of Public Health	3	2020	69	BLOOD	0.032
GPS_NO_NIPH_406	202209111732-v3.2.0	162	7	11	10	1	6	8	14	6	Quellung	24F	Norway_routine	Norway	Norwegian Institute of Public Health	3	2020	90	BLOOD	0.032
GPS_NO_NIPH_407	202209111732-v3.2.0	66	2	8	2	4	6	1	1	16	seroba-v1.0.1	09N	Norway_routine	Norway	Norwegian Institute of Public Health	3	2020	84	BLOOD	0.032
GPS_NO_NIPH_408	202209111732-v3.2.0	433	1	1	4	1	18	58	17	19	seroba-v1.0.1	22F	Norway_routine	Norway	Norwegian Institute of Public Health	3	2020	62	CEREBROSPNAL FLUID	0.032
GPS_NO_NIPH_409	202209111732-v3.2.0	1377	13	84	15	14	10	16	19	83	seroba-v1.0.1	3	Norway_routine	Norway	Norwegian Institute of Public Health	3	2020	61	BLOOD	0.032
GPS_NO_NIPH_41	202209111732-v3.2.0	5a63c2480ce03281b3938635fbbc1767946b8660	1	15	9	2	6	1	6	7	seroba-v1.0.1	23A	Norway_historic	Norway	Norwegian Institute of Public Health	2	1988	71	NA	NA
GPS_NO_NIPH_410	202209111732-v3.2.0	179	7	14	40	12	1	1	14	44	seroba-v1.0.1	19F	Norway_routine	Norway	Norwegian Institute of Public Health	3	2020	16	NA	2
GPS_NO_NIPH_411	202209111732-v3.2.0	53	2	5	1	11	16	3	14	3	seroba-v1.0.1	8	Norway_routine	Norway	Norwegian Institute of Public Health	3	2020	76	BLOOD	0.016
GPS_NO_NIPH_412	202209111732-v3.2.0	53	2	5	1	11	16	3	14	3	seroba-v1.0.1	8	Norway_routine	Norway	Norwegian Institute of Public Health	3	2020	53	BLOOD	0.016
GPS_NO_NIPH_413	202209111732-v3.2.0	446	5	7	4	19	10	40	27	36	seroba-v1.0.1	35F	Norway_routine	Norway	Norwegian Institute of Public Health	3	2020	76	BLOOD	0.032
GPS_NO_NIPH_414	202209111732-v3.2.0	180	7	15	2	10	6	1	22	12	seroba-v1.0.1	3	Norway_routine	Norway	Norwegian Institute of Public Health	3	2020	64	BLOOD	0.016
GPS_NO_NIPH_415	202209111732-v3.2.0	834	1	8	2	4	6	1	1	16	seroba-v1.0.1	09N	Norway_routine	Norway	Norwegian Institute of Public Health	3	2020	72	BLOOD	0.032
GPS_NO_NIPH_416	202209111732-v3.2.0	5139	8	5	2	6	1	26	1	11	seroba-v1.0.1	15A	Norway_routine	Norway	Norwegian Institute of Public Health	3	2020	11	BLOOD	0.032
GPS_NO_NIPH_417	202209111732-v3.2.0	62	2	5	29	12	16	3	14	3	seroba-v1.0.1	11E	Norway_routine	Norway	Norwegian Institute of Public Health	3	2020	61	BLOOD	0.032
GPS_NO_NIPH_418	202209111732-v3.2.0	1635	10	7	4	19	10	40	27	36	seroba-v1.0.1	35F	Norway_routine	Norway	Norwegian Institute of Public Health	3	2020	51	CEREBROSPNAL FLUID	0.032
GPS_NO_NIPH_419	202209111732-v3.2.0	2372	18	13	8	6	3	6	46	5	seroba-v1.0.1	23B1	Norway_routine	Norway	Norwegian Institute of Public Health	3	2020	5	BLOOD	0.25
GPS_NO_NIPH_42	202209111732-v3.2.0	343	8	8	4	15	39	12	14	279	seroba-v1.0.1	14	Norway_historic	Norway	Norwegian Institute of Public Health	8	1998	82	NA	0.25
GPS_NO_NIPH_420	202209111732-v3.2.0	63	2	5	36	12	17	21	14	904;9	seroba-v1.0.1	15A	Norway_routine	Norway	Norwegian Institute of Public Health	3	2020	85	BLOOD	0.25
GPS_NO_NIPH_421	202209111732-v3.2.0	405	10	20	2	1	6	1	29	32	seroba-v1.0.1	09N	Norway_routine	Norway	Norwegian Institute of Public Health	3	2020	64	BLOOD	0.016
GPS_NO_NIPH_422	202209111732-v3.2.0	355	1	8	4	2	6	4	6	7	seroba-v1.0.1	23F	Norway_routine	Norway	Norwegian Institute of Public Health	3	2020	98	BLOOD	0.016
GPS_NO_NIPH_423	202209111732-v3.2.0	199	8	13	14	4	17	4	14	4	seroba-v1.0.1	19A	Norway_routine	Norway	Norwegian Institute of Public Health	3	2020	21	BLOOD	0.032
GPS_NO_NIPH_424	202209111732-v3.2.0	433	1	1	4	1	18	58	17	19	seroba-v1.0.1	22F	Norway_routine	Norway	Norwegian Institute of Public Health	3	2020	67	BLOOD	0.032
GPS_NO_NIPH_425	202209111732-v3.2.0	177	7	14	4	12	1	1	14	44	seroba-v1.0.1	19F	Norway_routine	Norway	Norwegian Institute of Public Health	3	2020	58	BLOOD	0.032
GPS_NO_NIPH_426	202209111732-v3.2.0	433	1	1	4	1	18	58	17	19	seroba-v1.0.1	22F	Norway_routine	Norway	Norwegian Institute of Public Health	3	2020	76	BLOOD	0.032
GPS_NO_NIPH_427	202209111732-v3.2.0	570	1	5	27	5	1	1	76	46	seroba-v1.0.1	16F	Norway_routine	Norway	Norwegian Institute of Public Health	3	2020	88	BLOOD	0.016
GPS_NO_NIPH_428	202209111732-v3.2.0	180	7	15	2	10	6	1	22	12	seroba-v1.0.1	3	Norway_routine	Norway	Norwegian Institute of Public Health	3	2020	78	BLOOD	0.032
GPS_NO_NIPH_429	202209111732-v3.2.0	452	7	9	19	1	14	48	14	75	seroba-v1.0.1	35B	Norway_routine	Norway	Norwegian Institute of Public Health	3	2020	77	BLOOD	0.032
GPS_NO_NIPH_43	202209111732-v3.2.0	124	7	5	1	8	14	11	14	39	seroba-v1.0.1	14	Norway_historic	Norway	Norwegian Institute of Public Health	3	1984	7	NA	NA
GPS_NO_NIPH_430	202209111732-v3.2.0	53	2	5	1	11	16	3	14	3	seroba-v1.0.1	8	Norway_routine	Norway	Norwegian Institute of Public Health	3	2020	50	BLOOD	0.032
GPS_NO_NIPH_431	202209111732-v3.2.0	53	2	5	1	11	16	3	14	3	seroba-v1.0.1	8	Norway_routine	Norway	Norwegian Institute of Public Health	3	2020	43	BLOOD	0.016
GPS_NO_NIPH_432	202209111732-v3.2.0	53	2	5	1	11	16	3	14	3	seroba-v1.0.1	8	Norway_routine	Norway	Norwegian Institute of Public Health	3	2020	62	BLOOD	0.016
GPS_NO_NIPH_433	202209111732-v3.2.0	438	1	5	9	9	6	4	6	7	seroba-v1.0.1	23A	Norway_routine	Norway	Norwegian Institute of Public Health	4	2020	64	BLOOD	0.016
GPS_NO_NIPH_434	202209111732-v3.2.0	570	1	5	27	5	1	1	76	46	seroba-v1.0.1	16F	Norway_routine	Norway	Norwegian Institute of Public Health	4	2020	83	BLOOD	0.016
GPS_NO_NIPH_435	202209111732-v3.2.0	1551	5	7	4	2	10	1	6	35	seroba-v1.0.1	10A	Norway_routine	Norway	Norwegian Institute of Public Health	4	2020	68	BLOOD	0.032
GPS_NO_NIPH_436	202209111732-v3.2.0	42	1	8	9	9	6	4	6	7	seroba-v1.0.1	23A	Norway_routine	Norway	Norwegian Institute of Public Health	4	2020	59	BLOOD	0.064
GPS_NO_NIPH_437	202209111732-v3.2.0	438	1	5	9	9	6	4	6	7	seroba-v1.0.1	23A	Norway_routine	Norway	Norwegian Institute of Public Health	4	2020	75	BLOOD	0.032
GPS_NO_NIPH_438	202209111732-v3.2.0	66	2	8	2	4	6	1	1	16	seroba-v1.0.1	09N	Norway_routine	Norway	Norwegian Institute of Public Health	4	2020	41	BLOOD	0.032
GPS_NO_NIPH_439	202209111732-v3.2.0	63	2	5	36	12	17	21	14	904;9	seroba-v1.0.1	15A	Norway_routine	Norway	Norwegian Institute of Public Health	5	2020	84	BLOOD	0.25
GPS_NO_NIPH_44	202209111732-v3.2.0	321	2	5	15	16	6	3	62	NA	seroba-v1.0.1	23F	Norway_historic	Norway	Norwegian Institute of Public Health	8	1998	1	NA	16
GPS_NO_NIPH_440	202209111732-v3.2.0	138	7	5	8	5	10	6	14	24	seroba-v1.0.1	06B	Norway_routine	Norway	Norwegian Institute of Public Health	5	2020	59	BLOOD	0.032
GPS_NO_NIPH_441	202209111732-v3.2.0	1635	10	7	4	19	10	40	27	36	seroba-v1.0.1	35F	Norway_routine	Norway	Norwegian Institute of Public Health	5	2020	72	BLOOD	0.032
GPS_NO_NIPH_442	202209111732-v3.2.0	5190	15	8	4	1	6	16	31	682	seroba-v1.0.1	20	Norway_routine	Norway	Norwegian Institute of Public Health	5	2020	50	BLOOD	0.032
GPS_NO_NIPH_443	202209111732-v3.2.0	1201	1	5	1	12	17	3	8	18	seroba-v1.0.1	07C	Norway_routine	Norway	Norwegian Institute of Public Health	5	2020	61	BLOOD	0.016
GPS_NO_NIPH_444	202209111732-v3.2.0	438	1	5	9	9	6	4	6	7	seroba-v1.0.1	23A	Norway_routine	Norway	Norwegian Institute of Public Health	5	2020	51	BLOOD	0.032
GPS_NO_NIPH_445	202209111732-v3.2.0	63	2	5	36	12	17	21	14	904;9	seroba-v1.0.1	15A	Norway_routine	Norway	Norwegian Institute of Public Health	5	2020	98	BLOOD	0.125
GPS_NO_NIPH_446	202209111732-v3.2.0	415	1	5	12	5	14	15	31	140	seroba-v1.0.1	19A	Norway_routine	Norway	Norwegian Institute of Public Health	5	2020	84	BLOOD	0.016
GPS_NO_NIPH_447	202209111732-v3.2.0	30	1	5	27	20	1	1	1	46	seroba-v1.0.1	16F	Norway_routine	Norway	Norwegian Institute of Public Health	5	2020	58	BLOOD	0.032
GPS_NO_NIPH_448	202209111732-v3.2.0	433	1	1	4	1	18	58	17	19	seroba-v1.0.1	22F	Norway_routine	Norway	Norwegian Institute of Public Health	5	2020	78	BLOOD	0.032
GPS_NO_NIPH_449	202209111732-v3.2.0	338	7	13	8	6	1	6	8	5	seroba-v1.0.1	23A	Norway_routine	Norway	Norwegian Institute of Public Health	5	2020	80	BLOOD	0.125
GPS_NO_NIPH_45	202209111732-v3.2.0	9	1	5	4	5	5	1	8	18	seroba-v1.0.1	14	Norway_historic	Norway	Norwegian Institute of Public Health	1	2001	90	NA	0.016
GPS_NO_NIPH_450	202209111732-v3.2.0	1262	7	41	2	6	10	26	1	11	seroba-v1.0.1	15C	Norway_routine	Norway	Norwegian Institute of Public Health	5	2020	92	BLOOD	0.032
GPS_NO_NIPH_451	202209111732-v3.2.0	15670	12	19	2	5	6	22	14	10	seroba-v1.0.1	19A	Norway_routine	Norway	Norwegian Institute of Public Health	6	2020	68	BLOOD	0.25
GPS_NO_NIPH_452	202209111732-v3.2.0	1635	10	7	4	19	10	40	27	36	seroba-v1.0.1	35F	Norway_routine	Norway	Norwegian Institute of Public Health	6	2020	75	NA	0.032
GPS_NO_NIPH_453	202209111732-v3.2.0	180	7	15	2	10	6	1	22	12	seroba-v1.0.1	3	Norway_routine	Norway	Norwegian Institute of Public Health	6	2020	75	BLOOD	0.032
GPS_NO_NIPH_454	202209111732-v3.2.0	1377	13	84	15	14	10	16	19	83	seroba-v1.0.1	3	Norway_routine	Norway	Norwegian Institute of Public Health	6	2020	75	BLOOD	0.032
GPS_NO_NIPH_455	202209111732-v3.2.0	5860	1	1	4	1	18	58	6	19	seroba-v1.0.1	22F	Norway_routine	Norway	Norwegian Institute of Public Health	6	2020	65	BLOOD	0.032
GPS_NO_NIPH_456	202209111732-v3.2.0	10120	7	11	10	1	6	1	106	6	seroba-v1.0.1	09V	Norway_routine	Norway	Norwegian Institute of Public Health	6	2020	61	NA	4
GPS_NO_NIPH_457	202209111732-v3.2.0	1635	10	7	4	19	10	40	27	36	seroba-v1.0.1	35F	Norway_routine	Norway	Norwegian Institute of Public Health	6	2020	9	BLOOD	0.016
GPS_NO_NIPH_458	202209111732-v3.2.0	393	10	43	41	18	13	49	6	38	seroba-v1.0.1	38	Norway_routine	Norway	Norwegian Institute of Public Health	6	2020	84	BLOOD	0.032
GPS_NO_NIPH_459	202209111732-v3.2.0	15197	7	5	1	462	6	31	14	49	seroba-v1.0.1	17F	Norway_routine	Norway	Norwegian Institute of Public Health	6	2020	62	BLOOD	0.032
GPS_NO_NIPH_46	202209111732-v3.2.0	63	2	5	36	12	17	21	14	904;9	seroba-v1.0.1	15A	Norway_historic	Norway	Norwegian Institute of Public Health	NA	2005	81	NA	0.125
GPS_NO_NIPH_460	202209111732-v3.2.0	180	7	15	2	10	6	1	22	12	seroba-v1.0.1	3	Norway_routine	Norway	Norwegian Institute of Public Health	6	2020	87	BLOOD	0.032
GPS_NO_NIPH_461	202209111732-v3.2.0	193	8	10	2	16	1	26	1	11	seroba-v1.0.1	15C	Norway_routine	Norway	Norwegian Institute of Public Health	6	2020	61	BLOOD	0.064
GPS_NO_NIPH_462	202209111732-v3.2.0	3811	7	11	10	1	6	8	315	6	seroba-v1.0.1	15A	Norway_routine	Norway	Norwegian Institute of Public Health	6	2020	41	BLOOD	0.032
GPS_NO_NIPH_463	202209111732-v3.2.0	439	1	8	9	2	6	4	6	7	seroba-v1.0.1	23B	Norway_routine	Norway	Norwegian Institute of Public Health	7	2020	1	BLOOD	0.064
GPS_NO_NIPH_464	202209111732-v3.2.0	405	10	20	2	1	6	1	29	32	seroba-v1.0.1	09N	Norway_routine	Norway	Norwegian Institute of Public Health	7	2020	78	BLOOD	0.032
GPS_NO_NIPH_465	202209111732-v3.2.0	1009	1	5	6	1	17	16	11	722	seroba-v1.0.1	11B	Norway_routine	Norway	Norwegian Institute of Public Health	7	2020	54	BLOOD	0.032
GPS_NO_NIPH_466	202209111732-v3.2.0	1262	7	41	2	6	10	26	1	11	seroba-v1.0.1	15B	Norway_routine	Norway	Norwegian Institute of Public Health	7	2020	59	BLOOD	0.032
GPS_NO_NIPH_467	202209111732-v3.2.0	404	7	9	15	11	42	1	70	98	seroba-v1.0.1	8	Norway_routine	Norway	Norwegian Institute of Public Health	7	2020	86	BLOOD	0.032
GPS_NO_NIPH_468	202209111732-v3.2.0	15163	7	187	19	87	17	1	983	152	seroba-v1.0.1	15C	Norway_routine	Norway	Norwegian Institute of Public Health	7	2020	35	BLOOD	1
GPS_NO_NIPH_469	202209111732-v3.2.0	392	7	5	1	1	6	31	14	49	seroba-v1.0.1	17F	Norway_routine	Norway	Norwegian Institute of Public Health	7	2020	69	BLOOD	0.032
GPS_NO_NIPH_47	202209111732-v3.2.0	618	13	8	4	1	7	19	14	2	seroba-v1.0.1	1	Norway_historic	Norway	Norwegian Institute of Public Health	8	1998	52	NA	0.023
GPS_NO_NIPH_470	202209111732-v3.2.0	180	7	15	2	10	6	1	22	12	seroba-v1.0.1	3	Norway_routine	Norway	Norwegian Institute of Public Health	7	2020	77	BLOOD	0.032
GPS_NO_NIPH_471	202209111732-v3.2.0	180	7	15	2	10	6	1	22	12	seroba-v1.0.1	3	Norway_routine	Norway	Norwegian Institute of Public Health	7	2020	87	BLOOD	0.032
GPS_NO_NIPH_472	202209111732-v3.2.0	62	2	5	29	12	16	3	14	3	seroba-v1.0.1	11A	Norway_routine	Norway	Norwegian Institute of Public Health	7	2020	90	BLOOD	0.032
GPS_NO_NIPH_473	202209111732-v3.2.0	816	5	40	4	19	10	1	27	36	seroba-v1.0.1	10A	Norway_routine	Norway	Norwegian Institute of Public Health	7	2020	81	BLOOD	0.032
GPS_NO_NIPH_474	202209111732-v3.2.0	53	2	5	1	11	16	3	14	3	seroba-v1.0.1	8	Norway_routine	Norway	Norwegian Institute of Public Health	7	2020	4	BLOOD	0.032
GPS_NO_NIPH_475	202209111732-v3.2.0	15066	65	8	8	18	15	1	192	124	seroba-v1.0.1	20	Norway_routine	Norway	Norwegian Institute of Public Health	7	2020	68	BLOOD	0.032
GPS_NO_NIPH_476	202209111732-v3.2.0	180	7	15	2	10	6	1	22	12	seroba-v1.0.1	3	Norway_routine	Norway	Norwegian Institute of Public Health	7	2020	59	BLOOD	0.032
GPS_NO_NIPH_477	202209111732-v3.2.0	53	2	5	1	11	16	3	14	3	seroba-v1.0.1	8	Norway_routine	Norway	Norwegian Institute of Public Health	7	2020	48	BLOOD	0.032
GPS_NO_NIPH_478	202209111732-v3.2.0	180	7	15	2	10	6	1	22	12	seroba-v1.0.1	3	Norway_routine	Norway	Norwegian Institute of Public Health	7	2020	70	BLOOD	0.032
GPS_NO_NIPH_479	202209111732-v3.2.0	63	2	5	36	12	17	21	14	904;9	seroba-v1.0.1	19A	Norway_routine	Norway	Norwegian Institute of Public Health	7	2020	72	BLOOD	0.25
GPS_NO_NIPH_48	202209111732-v3.2.0	1377	13	84	15	14	10	16	19	83	seroba-v1.0.1	3	Norway_historic	Norway	Norwegian Institute of Public Health	4	1986	70	NA	NA
GPS_NO_NIPH_480	202209111732-v3.2.0	180	7	15	2	10	6	1	22	12	seroba-v1.0.1	3	Norway_routine	Norway	Norwegian Institute of Public Health	7	2020	47	BLOOD	0.016
GPS_NO_NIPH_481	202209111732-v3.2.0	66	2	8	2	4	6	1	1	16	seroba-v1.0.1	09N	Norway_routine	Norway	Norwegian Institute of Public Health	7	2020	65	BLOOD	0.032
GPS_NO_NIPH_482	202209111732-v3.2.0	386	32	28	1	1	15	52	14	47	seroba-v1.0.1	06C	Norway_routine	Norway	Norwegian Institute of Public Health	7	2020	52	BLOOD	0.125
GPS_NO_NIPH_483	202209111732-v3.2.0	62	2	5	29	12	16	3	14	3	seroba-v1.0.1	11A	Norway_routine	Norway	Norwegian Institute of Public Health	7	2020	80	BLOOD	0.032
GPS_NO_NIPH_484	202209111732-v3.2.0	180	7	15	2	10	6	1	22	12	seroba-v1.0.1	3	Norway_routine	Norway	Norwegian Institute of Public Health	7	2020	47	CEREBROSPNAL FLUID	0.016
GPS_NO_NIPH_485	202209111732-v3.2.0	180	7	15	2	10	6	1	22	12	seroba-v1.0.1	3	Norway_routine	Norway	Norwegian Institute of Public Health	7	2020	71	BLOOD	0.032
GPS_NO_NIPH_486	202209111732-v3.2.0	438	1	5	9	9	6	4	6	7	seroba-v1.0.1	23A	Norway_routine	Norway	Norwegian Institute of Public Health	7	2020	95	BLOOD	0.032
GPS_NO_NIPH_487	202209111732-v3.2.0	66	2	8	2	4	6	1	1	16	seroba-v1.0.1	09N	Norway_routine	Norway	Norwegian Institute of Public Health	8	2020	71	BLOOD	0.032
GPS_NO_NIPH_488	202209111732-v3.2.0	180	7	15	2	10	6	1	22	12	seroba-v1.0.1	3	Norway_routine	Norway	Norwegian Institute of Public Health	8	2020	73	BLOOD	0.032
GPS_NO_NIPH_489	202209111732-v3.2.0	180	7	15	2	10	6	1	22	12	seroba-v1.0.1	3	Norway_routine	Norway	Norwegian Institute of Public Health	8	2020	68	BLOOD	0.032
GPS_NO_NIPH_49	202209111732-v3.2.0	1871	1	16	4	10	7	1	31	61	seroba-v1.0.1	09V	Norway_historic	Norway	Norwegian Institute of Public Health	10	1996	58	NA	0.032
GPS_NO_NIPH_490	202209111732-v3.2.0	53	2	5	1	11	16	3	14	3	seroba-v1.0.1	8	Norway_routine	Norway	Norwegian Institute of Public Health	8	2020	82	BLOOD	0.032
GPS_NO_NIPH_491	202209111732-v3.2.0	433	1	1	4	1	18	58	17	19	seroba-v1.0.1	22F	Norway_routine	Norway	Norwegian Institute of Public Health	8	2020	53	BLOOD	0.032
GPS_NO_NIPH_492	202209111732-v3.2.0	505	46	8	2	10	6	1	22	12	seroba-v1.0.1	3	Norway_routine	Norway	Norwegian Institute of Public Health	8	2020	66	BLOOD	0.032
GPS_NO_NIPH_493	202209111732-v3.2.0	53	2	5	1	11	16	3	14	3	seroba-v1.0.1	8	Norway_routine	Norway	Norwegian Institute of Public Health	8	2020	69	BLOOD	0.032
GPS_NO_NIPH_494	202209111732-v3.2.0	392	7	5	1	1	6	31	14	49	seroba-v1.0.1	17F	Norway_routine	Norway	Norwegian Institute of Public Health	8	2020	92	BLOOD	0.032
GPS_NO_NIPH_495	202209111732-v3.2.0	439	1	8	9	2	6	4	6	7	seroba-v1.0.1	23B	Norway_routine	Norway	Norwegian Institute of Public Health	8	2020	59	BLOOD	0.032
GPS_NO_NIPH_496	202209111732-v3.2.0	97	5	7	4	2	10	1	27	35	seroba-v1.0.1	10A	Norway_routine	Norway	Norwegian Institute of Public Health	8	2020	30	BLOOD	0.032
GPS_NO_NIPH_497	202209111732-v3.2.0	180	7	15	2	10	6	1	22	12	seroba-v1.0.1	3	Norway_routine	Norway	Norwegian Institute of Public Health	8	2020	40	NA	0.032
GPS_NO_NIPH_498	202209111732-v3.2.0	199	8	13	14	4	17	4	14	4	seroba-v1.0.1	15B	Norway_routine	Norway	Norwegian Institute of Public Health	8	2020	65	BLOOD	0.032
GPS_NO_NIPH_499	202209111732-v3.2.0	8518	18	13	8	6	3	3	46	5	seroba-v1.0.1	23B1	Norway_routine	Norway	Norwegian Institute of Public Health	8	2020	73	BLOOD	0.25
GPS_NO_NIPH_5	202209111732-v3.2.0	329	7	1	2	17	15	22	60	10	seroba-v1.0.1	06A	Norway_historic	Norway	Norwegian Institute of Public Health	12	2002	91	NA	0.19
GPS_NO_NIPH_50	202209111732-v3.2.0	9	1	5	4	5	5	1	8	18	seroba-v1.0.1	14	Norway_historic	Norway	Norwegian Institute of Public Health	9	1997	1	NA	0.016
GPS_NO_NIPH_500	202209111732-v3.2.0	3116	10	8	6	1	9	1	279	45	seroba-v1.0.1	34	Norway_routine	Norway	Norwegian Institute of Public Health	8	2020	80	BLOOD	0.032
GPS_NO_NIPH_501	202209111732-v3.2.0	66	2	8	2	4	6	1	1	16	seroba-v1.0.1	09N	Norway_routine	Norway	Norwegian Institute of Public Health	8	2020	94	NA	0.032
GPS_NO_NIPH_502	202209111732-v3.2.0	1377	13	84	15	14	10	16	19	83	seroba-v1.0.1	3	Norway_routine	Norway	Norwegian Institute of Public Health	8	2020	59	BLOOD	0.064
GPS_NO_NIPH_503	202209111732-v3.2.0	16320	1	8	9	2	6	503	6	7	seroba-v1.0.1	23B	Norway_routine	Norway	Norwegian Institute of Public Health	8	2020	3	BLOOD	0.032
GPS_NO_NIPH_504	202209111732-v3.2.0	405	10	20	2	1	6	1	29	32	seroba-v1.0.1	09N	Norway_routine	Norway	Norwegian Institute of Public Health	8	2020	92	BLOOD	0.064
GPS_NO_NIPH_505	202209111732-v3.2.0	1203	10	41	47	63	6	14	2	48	seroba-v1.0.1	19F	Norway_routine	Norway	Norwegian Institute of Public Health	8	2020	81	BLOOD	0.5
GPS_NO_NIPH_506	202209111732-v3.2.0	2690	7	13	4	19	6	1	34	72	seroba-v1.0.1	35B	Norway_routine	Norway	Norwegian Institute of Public Health	8	2020	85	BLOOD	0.064
GPS_NO_NIPH_507	202209111732-v3.2.0	392	7	5	1	1	6	31	14	49	seroba-v1.0.1	17F	Norway_routine	Norway	Norwegian Institute of Public Health	8	2020	41	BLOOD	0.064
GPS_NO_NIPH_508	202209111732-v3.2.0	63	2	5	36	12	17	21	14	904;9	seroba-v1.0.1	15A	Norway_routine	Norway	Norwegian Institute of Public Health	9	2020	28	BLOOD	0.25
GPS_NO_NIPH_509	202209111732-v3.2.0	1110	2	5	1	11	16	135	14	3	seroba-v1.0.1	8	Norway_routine	Norway	Norwegian Institute of Public Health	9	2020	80	BLOOD	0.032
GPS_NO_NIPH_51	202209111732-v3.2.0	162	7	11	10	1	6	8	14	6	seroba-v1.0.1	09V	Norway_historic	Norway	Norwegian Institute of Public Health	12	1990	64	NA	NA
GPS_NO_NIPH_510	202209111732-v3.2.0	198	8	13	4	8	6	22	34	72	seroba-v1.0.1	35B	Norway_routine	Norway	Norwegian Institute of Public Health	9	2020	84	BLOOD	0.032
GPS_NO_NIPH_511	202209111732-v3.2.0	1262	7	41	2	6	10	26	1	11	seroba-v1.0.1	15C	Norway_routine	Norway	Norwegian Institute of Public Health	9	2020	75	BLOOD	0.032
GPS_NO_NIPH_512	202209111732-v3.2.0	433	1	1	4	1	18	58	17	19	seroba-v1.0.1	22F	Norway_routine	Norway	Norwegian Institute of Public Health	9	2020	71	BLOOD	0.032
GPS_NO_NIPH_513	202209111732-v3.2.0	162	7	11	10	1	6	8	14	6	seroba-v1.0.1	19F	Norway_routine	Norway	Norwegian Institute of Public Health	9	2020	75	BLOOD	0.032
GPS_NO_NIPH_514	202209111732-v3.2.0	1464	4	16	19	15	6	20	106	1	seroba-v1.0.1	19F	Norway_routine	Norway	Norwegian Institute of Public Health	9	2020	72	NA	16
GPS_NO_NIPH_515	202209111732-v3.2.0	53	2	5	1	11	16	3	14	3	seroba-v1.0.1	8	Norway_routine	Norway	Norwegian Institute of Public Health	9	2020	64	BLOOD	0.064
GPS_NO_NIPH_516	202209111732-v3.2.0	15166	1	1	4	1	18	913	17	19	seroba-v1.0.1	22F	Norway_routine	Norway	Norwegian Institute of Public Health	9	2020	76	BLOOD	0.032
GPS_NO_NIPH_517	202209111732-v3.2.0	433	1	1	4	1	18	58	17	19	seroba-v1.0.1	22F	Norway_routine	Norway	Norwegian Institute of Public Health	9	2020	77	BLOOD	0.032
GPS_NO_NIPH_518	202209111732-v3.2.0	66	2	8	2	4	6	1	1	16	seroba-v1.0.1	09N	Norway_routine	Norway	Norwegian Institute of Public Health	9	2020	88	BLOOD	0.032
GPS_NO_NIPH_519	202209111732-v3.2.0	100	5	12	29	12	9	39	18	3	seroba-v1.0.1	33F	Norway_routine	Norway	Norwegian Institute of Public Health	9	2020	63	BLOOD	0.032
GPS_NO_NIPH_52	202209111732-v3.2.0	180	7	15	2	10	6	1	22	12	seroba-v1.0.1	3	Norway_historic	Norway	Norwegian Institute of Public Health	2	1982	60	NA	NA
GPS_NO_NIPH_520	202209111732-v3.2.0	53	2	5	1	11	16	3	14	3	seroba-v1.0.1	8	Norway_routine	Norway	Norwegian Institute of Public Health	9	2020	75	BLOOD	0.064
GPS_NO_NIPH_521	202209111732-v3.2.0	42	1	8	9	9	6	4	6	7	seroba-v1.0.1	23A	Norway_routine	Norway	Norwegian Institute of Public Health	9	2020	68	BLOOD	0.032
GPS_NO_NIPH_522	202209111732-v3.2.0	433	1	1	4	1	18	58	17	19	seroba-v1.0.1	22F	Norway_routine	Norway	Norwegian Institute of Public Health	9	2020	32	BLOOD	0.032
GPS_NO_NIPH_523	202209111732-v3.2.0	438	1	5	9	9	6	4	6	7	seroba-v1.0.1	23A	Norway_routine	Norway	Norwegian Institute of Public Health	9	2020	80	BLOOD	0.032
GPS_NO_NIPH_524	202209111732-v3.2.0	414	1	5	27	5	1	1	1	46	seroba-v1.0.1	16F	Norway_routine	Norway	Norwegian Institute of Public Health	9	2020	33	NA	0.032
GPS_NO_NIPH_525	202209111732-v3.2.0	819	1	1	4	1	18	58	18	19	seroba-v1.0.1	22F	Norway_routine	Norway	Norwegian Institute of Public Health	9	2020	70	BLOOD	0.032
GPS_NO_NIPH_526	202209111732-v3.2.0	162	7	11	10	1	6	8	14	6	Quellung	24F	Norway_routine	Norway	Norwegian Institute of Public Health	9	2020	1	BLOOD	0.032
GPS_NO_NIPH_527	202209111732-v3.2.0	433	1	1	4	1	18	58	17	19	seroba-v1.0.1	22F	Norway_routine	Norway	Norwegian Institute of Public Health	9	2020	65	BLOOD	0.032
GPS_NO_NIPH_528	202209111732-v3.2.0	179	7	14	40	12	1	1	14	44	seroba-v1.0.1	19F	Norway_routine	Norway	Norwegian Institute of Public Health	10	2020	69	NA	2
GPS_NO_NIPH_529	202209111732-v3.2.0	180	7	15	2	10	6	1	22	12	seroba-v1.0.1	3	Norway_routine	Norway	Norwegian Institute of Public Health	10	2020	87	BLOOD	0.032
GPS_NO_NIPH_53	202209111732-v3.2.0	129	7	5	1	8	14	11	5	39	seroba-v1.0.1	14	Norway_historic	Norway	Norwegian Institute of Public Health	6	1999	76	NA	0.125
GPS_NO_NIPH_530	202209111732-v3.2.0	13708	2	8	29	4	6	1	1	16	seroba-v1.0.1	09N	Norway_routine	Norway	Norwegian Institute of Public Health	10	2020	62	BLOOD	0.032
GPS_NO_NIPH_531	202209111732-v3.2.0	1635	10	7	4	19	10	40	27	36	seroba-v1.0.1	35F	Norway_routine	Norway	Norwegian Institute of Public Health	10	2020	56	BLOOD	0.016
GPS_NO_NIPH_532	202209111732-v3.2.0	3624	5	12	29	12	9	39	14	3	seroba-v1.0.1	33F	Norway_routine	Norway	Norwegian Institute of Public Health	10	2020	76	BLOOD	0.016
GPS_NO_NIPH_533	202209111732-v3.2.0	1349	18	13	8	6	3	6	8	5	seroba-v1.0.1	23B1	Norway_routine	Norway	Norwegian Institute of Public Health	10	2020	79	BLOOD	0.25
GPS_NO_NIPH_534	202209111732-v3.2.0	1349	18	13	8	6	3	6	8	5	seroba-v1.0.1	23B1	Norway_routine	Norway	Norwegian Institute of Public Health	10	2020	79	CEREBROSPNAL FLUID	0.5
GPS_NO_NIPH_535	202209111732-v3.2.0	438	1	5	9	9	6	4	6	7	seroba-v1.0.1	23A	Norway_routine	Norway	Norwegian Institute of Public Health	10	2020	NA	BLOOD	nd
GPS_NO_NIPH_536	202209111732-v3.2.0	2013	12	19	36	17	6	20	14	10	seroba-v1.0.1	19A	Norway_routine	Norway	Norwegian Institute of Public Health	10	2020	NA	BLOOD	nd
GPS_NO_NIPH_537	202209111732-v3.2.0	66	2	8	2	4	6	1	1	16	seroba-v1.0.1	09N	Norway_routine	Norway	Norwegian Institute of Public Health	10	2020	NA	BLOOD	nd
GPS_NO_NIPH_538	202209111732-v3.2.0	1377	13	84	15	14	10	16	19	83	seroba-v1.0.1	3	Norway_routine	Norway	Norwegian Institute of Public Health	10	2020	NA	BLOOD	nd
GPS_NO_NIPH_539	202209111732-v3.2.0	177	7	14	4	12	1	1	14	44	seroba-v1.0.1	07C	Norway_routine	Norway	Norwegian Institute of Public Health	10	2020	NA	BLOOD	nd
GPS_NO_NIPH_54	202209111732-v3.2.0	315	20	28	1	1	15	14	14	47	seroba-v1.0.1	6E(6B)	Norway_historic	Norway	Norwegian Institute of Public Health	9	1995	73	NA	0.094
GPS_NO_NIPH_540	202209111732-v3.2.0	53	2	5	1	11	16	3	14	3	seroba-v1.0.1	8	Norway_routine	Norway	Norwegian Institute of Public Health	10	2020	NA	BLOOD	nd
GPS_NO_NIPH_541	202209111732-v3.2.0	8060	8	4	4	10	10	14	6	55	seroba-v1.0.1	12F	Norway_routine	Norway	Norwegian Institute of Public Health	10	2020	NA	BLOOD	nd
GPS_NO_NIPH_542	202209111732-v3.2.0	1373	7	43	8	6	25	6	8	5	seroba-v1.0.1	23B1	Norway_routine	Norway	Norwegian Institute of Public Health	10	2020	78	BLOOD	0.25
GPS_NO_NIPH_543	202209111732-v3.2.0	433	1	1	4	1	18	58	17	19	seroba-v1.0.1	22F	Norway_routine	Norway	Norwegian Institute of Public Health	10	2020	65	BLOOD	0.016
GPS_NO_NIPH_544	202209111732-v3.2.0	63	2	5	36	12	17	21	14	904;9	seroba-v1.0.1	15A	Norway_routine	Norway	Norwegian Institute of Public Health	10	2020	3	BLOOD	0.25
GPS_NO_NIPH_545	202209111732-v3.2.0	53	2	5	1	11	16	3	14	3	seroba-v1.0.1	8	Norway_routine	Norway	Norwegian Institute of Public Health	10	2020	67	BLOOD	0.016
GPS_NO_NIPH_546	202209111732-v3.2.0	433	1	1	4	1	18	58	17	19	seroba-v1.0.1	22F	Norway_routine	Norway	Norwegian Institute of Public Health	10	2020	44	BLOOD	0.016
GPS_NO_NIPH_547	202209111732-v3.2.0	676	7	5	4	1	6	1	79	587	seroba-v1.0.1	35F	Norway_routine	Norway	Norwegian Institute of Public Health	10	2020	61	BLOOD	0.25
GPS_NO_NIPH_548	202209111732-v3.2.0	4557	1	8	8	2	6	4	6	7	seroba-v1.0.1	23B	Norway_routine	Norway	Norwegian Institute of Public Health	11	2020	74	BLOOD	0.032
GPS_NO_NIPH_549	202209111732-v3.2.0	439	1	8	9	2	6	4	6	7	seroba-v1.0.1	23B	Norway_routine	Norway	Norwegian Institute of Public Health	11	2020	83	BLOOD	0.032
GPS_NO_NIPH_55	202209111732-v3.2.0	156	7	11	10	1	6	8	1	6	seroba-v1.0.1	09V	Norway_historic	Norway	Norwegian Institute of Public Health	NA	2003	47	NA	1.5
GPS_NO_NIPH_550	202209111732-v3.2.0	53	2	5	1	11	16	3	14	3	seroba-v1.0.1	8	Norway_routine	Norway	Norwegian Institute of Public Health	11	2020	56	BLOOD	0.016
GPS_NO_NIPH_551	202209111732-v3.2.0	392	7	5	1	1	6	31	14	49	seroba-v1.0.1	17F	Norway_routine	Norway	Norwegian Institute of Public Health	11	2020	0	BLOOD	0.032
GPS_NO_NIPH_552	202209111732-v3.2.0	558	18	12	4	44	14	77	97	59	seroba-v1.0.1	35B	Norway_routine	Norway	Norwegian Institute of Public Health	11	2020	77	NA	2
GPS_NO_NIPH_553	202209111732-v3.2.0	2372	18	13	8	6	3	6	46	5	seroba-v1.0.1	23B1	Norway_routine	Norway	Norwegian Institute of Public Health	11	2020	56	BLOOD	0.125
GPS_NO_NIPH_554	202209111732-v3.2.0	8518	18	13	8	6	3	3	46	5	seroba-v1.0.1	23B1	Norway_routine	Norway	Norwegian Institute of Public Health	11	2020	71	NA	0.25
GPS_NO_NIPH_555	202209111732-v3.2.0	42	1	8	9	9	6	4	6	7	seroba-v1.0.1	23A	Norway_routine	Norway	Norwegian Institute of Public Health	11	2020	68	BLOOD	0.032
GPS_NO_NIPH_556	202209111732-v3.2.0	53	2	5	1	11	16	3	14	3	seroba-v1.0.1	8	Norway_routine	Norway	Norwegian Institute of Public Health	11	2020	59	BLOOD	0.016
GPS_NO_NIPH_557	202209111732-v3.2.0	505	46	8	2	10	6	1	22	12	seroba-v1.0.1	3	Norway_routine	Norway	Norwegian Institute of Public Health	11	2020	66	BLOOD	0.032
GPS_NO_NIPH_558	202209111732-v3.2.0	1377	13	84	15	14	10	16	19	83	seroba-v1.0.1	3	Norway_routine	Norway	Norwegian Institute of Public Health	11	2020	61	BLOOD	0.032
GPS_NO_NIPH_559	202209111732-v3.2.0	3714	123	15	8	12	6	115	262	224	seroba-v1.0.1	8	Norway_routine	Norway	Norwegian Institute of Public Health	11	2020	95	BLOOD	0.016
GPS_NO_NIPH_56	202209111732-v3.2.0	232	13	9	15	14	10	16	1	83	seroba-v1.0.1	3	Norway_historic	Norway	Norwegian Institute of Public Health	4	1983	5	NA	NA
GPS_NO_NIPH_560	202209111732-v3.2.0	452	7	9	19	1	14	48	14	75	seroba-v1.0.1	35B	Norway_routine	Norway	Norwegian Institute of Public Health	11	2020	91	BLOOD	0.032
GPS_NO_NIPH_561	202209111732-v3.2.0	9579	63	8	9	2	6	4	6	7	seroba-v1.0.1	23B	Norway_routine	Norway	Norwegian Institute of Public Health	11	2020	67	BLOOD	0.032
GPS_NO_NIPH_562	202209111732-v3.2.0	2372	18	13	8	6	3	6	46	5	seroba-v1.0.1	23B1	Norway_routine	Norway	Norwegian Institute of Public Health	11	2020	32	BLOOD	0.5
GPS_NO_NIPH_563	202209111732-v3.2.0	180	7	15	2	10	6	1	22	12	seroba-v1.0.1	3	Norway_routine	Norway	Norwegian Institute of Public Health	11	2020	86	BLOOD	0.016
GPS_NO_NIPH_564	202209111732-v3.2.0	2372	18	13	8	6	3	6	46	5	seroba-v1.0.1	23B1	Norway_routine	Norway	Norwegian Institute of Public Health	11	2020	32	CEREBROSPNAL FLUID	0.25
GPS_NO_NIPH_565	202209111732-v3.2.0	3811	7	11	10	1	6	8	315	6	seroba-v1.0.1	15A	Norway_routine	Norway	Norwegian Institute of Public Health	11	2020	84	BLOOD	0.016
GPS_NO_NIPH_566	202209111732-v3.2.0	16336	10	16	8	1	32	1	29	32	seroba-v1.0.1	07F	Norway_routine	Norway	Norwegian Institute of Public Health	12	2020	52	BLOOD	0.008
GPS_NO_NIPH_567	202209111732-v3.2.0	433	1	1	4	1	18	58	17	19	seroba-v1.0.1	22F	Norway_routine	Norway	Norwegian Institute of Public Health	12	2020	55	BLOOD	0.016
GPS_NO_NIPH_568	202209111732-v3.2.0	6524	1	12	1	16	270	4	14	139	seroba-v1.0.1	10B	Norway_routine	Norway	Norwegian Institute of Public Health	12	2020	1	BLOOD	0.032
GPS_NO_NIPH_569	202209111732-v3.2.0	180	7	15	2	10	6	1	22	12	seroba-v1.0.1	3	Norway_routine	Norway	Norwegian Institute of Public Health	12	2020	63	BLOOD	0.016
GPS_NO_NIPH_57	202209111732-v3.2.0	218	10	20	14	1	6	1	29	32	seroba-v1.0.1	12F	Norway_historic	Norway	Norwegian Institute of Public Health	4	1984	21	NA	NA
GPS_NO_NIPH_570	202209111732-v3.2.0	4310	32	28	1	1	15	1	14	47	seroba-v1.0.1	06C	Norway_routine	Norway	Norwegian Institute of Public Health	12	2020	52	BLOOD	0.125
GPS_NO_NIPH_571	202209111732-v3.2.0	218	10	20	14	1	6	1	29	32	seroba-v1.0.1	07F	Norway_historic	Norway	Norwegian Institute of Public Health	1	1987	25	NA	NA
GPS_NO_NIPH_572	202209111732-v3.2.0	191	8	9	2	1	6	1	17	15	seroba-v1.0.1	07F	Norway_historic	Norway	Norwegian Institute of Public Health	4	1982	66	NA	NA
GPS_NO_NIPH_573	202209111732-v3.2.0	1979	16	8	9	2	6	4	72	7	seroba-v1.0.1	23F	Norway_historic	Norway	Norwegian Institute of Public Health	9	1983	57	NA	NA
GPS_NO_NIPH_574	202209111732-v3.2.0	433	1	1	4	1	18	58	17	19	seroba-v1.0.1	22F	Norway_historic	Norway	Norwegian Institute of Public Health	10	1986	54	NA	NA
GPS_NO_NIPH_575	202209111732-v3.2.0	124	7	5	1	8	14	11	14	39	seroba-v1.0.1	14	Norway_historic	Norway	Norwegian Institute of Public Health	9	1983	1	NA	NA
GPS_NO_NIPH_576	202209111732-v3.2.0	309	8	10	2	5	9	48	6	157	seroba-v1.0.1	19F	Norway_historic	Norway	Norwegian Institute of Public Health	5	1987	86	NA	NA
GPS_NO_NIPH_577	202209111732-v3.2.0	5034	12	19	2	17	6	22	5	10	seroba-v1.0.1	19A	Norway_historic	Norway	Norwegian Institute of Public Health	NA	2012	42	BLOOD	0.5
GPS_NO_NIPH_578	202209111732-v3.2.0	124	7	5	1	8	14	11	14	39	seroba-v1.0.1	14	Norway_historic	Norway	Norwegian Institute of Public Health	4	1982	53	NA	NA
GPS_NO_NIPH_579	202209111732-v3.2.0	465db325cea437af46482d5fce2d79cea36e980f	2	5	54	5	103	28	9	86	seroba-v1.0.1	4	Norway_historic	Norway	Norwegian Institute of Public Health	10	1985	27	NA	NA
GPS_NO_NIPH_58	202209111732-v3.2.0	9	1	5	4	5	5	1	8	18	seroba-v1.0.1	14	Norway_historic	Norway	Norwegian Institute of Public Health	NA	2003	84	NA	0.016
GPS_NO_NIPH_580	202209111732-v3.2.0	260	26	9	15	14	9	16	19	83	seroba-v1.0.1	3	Norway_historic	Norway	Norwegian Institute of Public Health	NA	2012	54	BLOOD	0.016
GPS_NO_NIPH_581	202209111732-v3.2.0	1220	26	1	15	14	9	16	19	83	seroba-v1.0.1	3	Norway_historic	Norway	Norwegian Institute of Public Health	NA	2012	69	BLOOD	0.032
GPS_NO_NIPH_582	202209111732-v3.2.0	53	2	5	1	11	16	3	14	3	seroba-v1.0.1	8	Norway_routine	Norway	Norwegian Institute of Public Health	1	2021	51	BLOOD	0.016
GPS_NO_NIPH_583	202209111732-v3.2.0	180	7	15	2	10	6	1	22	12	seroba-v1.0.1	3	Norway_routine	Norway	Norwegian Institute of Public Health	1	2021	84	BLOOD	0.016
GPS_NO_NIPH_584	202209111732-v3.2.0	62	2	5	29	12	16	3	14	3	seroba-v1.0.1	11E	Norway_routine	Norway	Norwegian Institute of Public Health	1	2021	60	BLOOD	0.016
GPS_NO_NIPH_585	202209111732-v3.2.0	43	1	10	4	1	9	3	8	18	seroba-v1.0.1	19F	Norway_routine	Norway	Norwegian Institute of Public Health	1	2021	11	CEREBROSPNAL FLUID	0.016
GPS_NO_NIPH_586	202209111732-v3.2.0	517	2	5	2	4	6	1	1	16	seroba-v1.0.1	09N	Norway_routine	Norway	Norwegian Institute of Public Health	1	2021	80	BLOOD	0.032
GPS_NO_NIPH_587	202209111732-v3.2.0	62	2	5	29	12	16	3	14	3	seroba-v1.0.1	11E	Norway_routine	Norway	Norwegian Institute of Public Health	1	2021	12	BLOOD	0.016
GPS_NO_NIPH_588	202209111732-v3.2.0	53	2	5	1	11	16	3	14	3	seroba-v1.0.1	8	Norway_routine	Norway	Norwegian Institute of Public Health	1	2021	76	BLOOD	0.032
GPS_NO_NIPH_589	202209111732-v3.2.0	53	2	5	1	11	16	3	14	3	seroba-v1.0.1	8	Norway_routine	Norway	Norwegian Institute of Public Health	1	2021	70	NA	0.016
GPS_NO_NIPH_59	202209111732-v3.2.0	233	13	9	15	14	10	16	25	83	seroba-v1.0.1	3	Norway_historic	Norway	Norwegian Institute of Public Health	4	1983	2	NA	NA
GPS_NO_NIPH_590	202209111732-v3.2.0	1262	7	41	2	6	10	26	1	11	seroba-v1.0.1	15C	Norway_routine	Norway	Norwegian Institute of Public Health	1	2021	65	BLOOD	0.016
GPS_NO_NIPH_591	202209111732-v3.2.0	438	1	5	9	9	6	4	6	7	seroba-v1.0.1	23A	Norway_routine	Norway	Norwegian Institute of Public Health	1	2021	75	BLOOD	0.032
GPS_NO_NIPH_592	202209111732-v3.2.0	180	7	15	2	10	6	1	22	12	seroba-v1.0.1	3	Norway_routine	Norway	Norwegian Institute of Public Health	1	2021	80	BLOOD	0.016
GPS_NO_NIPH_593	202209111732-v3.2.0	439	1	8	9	2	6	4	6	7	seroba-v1.0.1	23B	Norway_routine	Norway	Norwegian Institute of Public Health	1	2021	85	BLOOD	0.032
GPS_NO_NIPH_594	202209111732-v3.2.0	16420	8	8	4	1	6	3	145	642	seroba-v1.0.1	11A	Norway_routine	Norway	Norwegian Institute of Public Health	1	2021	31	NA	0.5
GPS_NO_NIPH_595	202209111732-v3.2.0	15268	15	8	8	2	15	1	31	124	seroba-v1.0.1	20	Norway_routine	Norway	Norwegian Institute of Public Health	1	2021	37	BLOOD	0.016
GPS_NO_NIPH_596	202209111732-v3.2.0	1379	1	5	9	12	94	28	20	89	seroba-v1.0.1	06C	Norway_routine	Norway	Norwegian Institute of Public Health	1	2021	63	BLOOD	0.008
GPS_NO_NIPH_597	202209111732-v3.2.0	53	2	5	1	11	16	3	14	3	seroba-v1.0.1	8	Norway_routine	Norway	Norwegian Institute of Public Health	1	2021	69	BLOOD	0.032
GPS_NO_NIPH_598	202209111732-v3.2.0	16422	16	9	2	3	6	16	17	NA	seroba-v1.0.1	10A	Norway_routine	Norway	Norwegian Institute of Public Health	1	2021	24	BLOOD	0.016
GPS_NO_NIPH_599	202209111732-v3.2.0	66	2	8	2	4	6	1	1	16	seroba-v1.0.1	09N	Norway_routine	Norway	Norwegian Institute of Public Health	1	2021	98	BLOOD	0.032
GPS_NO_NIPH_6	202209111732-v3.2.0	524	1	8	9	2	6	35	6	7	seroba-v1.0.1	23A	Norway_historic	Norway	Norwegian Institute of Public Health	1	1987	58	NA	NA
GPS_NO_NIPH_60	202209111732-v3.2.0	9	1	5	4	5	5	1	8	18	seroba-v1.0.1	14	Norway_historic	Norway	Norwegian Institute of Public Health	9	1997	88	NA	0.023
GPS_NO_NIPH_600	202209111732-v3.2.0	1201	1	5	1	12	17	3	8	18	seroba-v1.0.1	07C	Norway_routine	Norway	Norwegian Institute of Public Health	1	2021	65	BLOOD	0.016
GPS_NO_NIPH_601	202209111732-v3.2.0	405	10	20	2	1	6	1	29	32	seroba-v1.0.1	09N	Norway_routine	Norway	Norwegian Institute of Public Health	2	2021	70	BLOOD	0.032
GPS_NO_NIPH_602	202209111732-v3.2.0	9976	7	61	5	1	6	79	6	930	seroba-v1.0.1	16F	Norway_routine	Norway	Norwegian Institute of Public Health	2	2021	58	BLOOD	0.032
GPS_NO_NIPH_603	202209111732-v3.2.0	6945	12	32	111	15	13	429	6	334	seroba-v1.0.1	12F	Norway_routine	Norway	Norwegian Institute of Public Health	2	2021	32	BLOOD	0.016
GPS_NO_NIPH_604	202209111732-v3.2.0	180	7	15	2	10	6	1	22	12	seroba-v1.0.1	3	Norway_routine	Norway	Norwegian Institute of Public Health	2	2021	72	BLOOD	0.032
GPS_NO_NIPH_605	202209111732-v3.2.0	42	1	8	9	9	6	4	6	7	seroba-v1.0.1	23A	Norway_routine	Norway	Norwegian Institute of Public Health	2	2021	84	BLOOD	0.064
GPS_NO_NIPH_606	202209111732-v3.2.0	180	7	15	2	10	6	1	22	12	seroba-v1.0.1	3	Norway_routine	Norway	Norwegian Institute of Public Health	2	2021	47	BLOOD	0.016
GPS_NO_NIPH_607	202209111732-v3.2.0	505	46	8	2	10	6	1	22	12	seroba-v1.0.1	3	Norway_routine	Norway	Norwegian Institute of Public Health	2	2021	67	BLOOD	0.016
GPS_NO_NIPH_608	202209111732-v3.2.0	446	5	7	4	19	10	40	27	36	seroba-v1.0.1	35F	Norway_routine	Norway	Norwegian Institute of Public Health	2	2021	79	BLOOD	0.016
GPS_NO_NIPH_609	202209111732-v3.2.0	433	1	1	4	1	18	58	17	19	seroba-v1.0.1	22F	Norway_routine	Norway	Norwegian Institute of Public Health	3	2021	52	BLOOD	0.032
GPS_NO_NIPH_61	202209111732-v3.2.0	9	1	5	4	5	5	1	8	18	seroba-v1.0.1	14	Norway_historic	Norway	Norwegian Institute of Public Health	NA	2003	72	NA	0.016
GPS_NO_NIPH_610	202209111732-v3.2.0	433	1	1	4	1	18	58	17	19	seroba-v1.0.1	22F	Norway_routine	Norway	Norwegian Institute of Public Health	3	2021	33	BLOOD	0.016
GPS_NO_NIPH_611	202209111732-v3.2.0	2372	18	13	8	6	3	6	46	5	seroba-v1.0.1	23B1	Norway_routine	Norway	Norwegian Institute of Public Health	3	2021	68	BLOOD	0.25
GPS_NO_NIPH_612	202209111732-v3.2.0	100	5	12	29	12	9	39	18	3	seroba-v1.0.1	33F	Norway_routine	Norway	Norwegian Institute of Public Health	3	2021	78	BLOOD	0.032
GPS_NO_NIPH_613	202209111732-v3.2.0	2105	2	5	36	12	17	21	4	904;9	seroba-v1.0.1	15A	Norway_routine	Norway	Norwegian Institute of Public Health	3	2021	48	BLOOD	0.5
GPS_NO_NIPH_614	202209111732-v3.2.0	433	1	1	4	1	18	58	17	19	seroba-v1.0.1	22F	Norway_routine	Norway	Norwegian Institute of Public Health	3	2021	67	BLOOD	0.016
GPS_NO_NIPH_615	202209111732-v3.2.0	14001	7	9	628	1	14	48	14	75	seroba-v1.0.1	35B	Norway_routine	Norway	Norwegian Institute of Public Health	3	2021	89	BLOOD	0.032
[truncated: 425 more rows]
